# Supplementary material for: A Fashi Lymphoproliferative Phenotype Reveals Non-Apoptotic Fas Signaling in HTLV-1-Associated Neuroinflammation
Source: Front Immunol. 2017 Feb 14;8:97. doi: 10.3389/fimmu.2017.00097 (PMC5306374; doi:10.3389/fimmu.2017.00097)
Supplement: Supplementary file 2 [file table_1.xlsx]

## Sheet: Sup Table 1A Ago Downreg
Supplemetary table 1A: Significantly downregulated genes upon treatment with agonist anti-Fas mAb
No.	ProbeSetID	Log-ratio: AGO	GeneName	gene_assignment
1	7905629	-1.22234		---
2	7990808	-1.01854		---
3	8157229	-0.931507		---
4	8152092	-0.906418		---
5	8115871	-0.903296	FLJ16171	AK131247 // FLJ16171 // FLJ16171 protein // 5q35.2 // 441116
6	8170811	-0.85777	OPN1LW	NM_020061 // OPN1LW // opsin 1 (cone pigments), long-wave-sensitive // Xq28 // 5956 /// ENST00000369951 // OPN1LW // opsin 1 (cone pigments), long-wave-sensitive // Xq28 // 5956 /// BC143790 // OPN1MW // opsin 1 (cone pigments), medium-wave-sensitive // Xq28 // 2652 /// ENST00000442922 // OPN1LW // opsin 1 (cone pigments), long-wave-sensitive // Xq28 // 5956
7	7926205	-0.8519		---
8	7986327	-0.830273		---
9	7986515	-0.820921	LOC100289668	ENST00000417911 // LOC100289668 // similar to dynamin 1 // 15q26.3 // 100289668 /// ENST00000415800 // LOC100289668 // similar to dynamin 1 // 15q26.3 // 100289668 /// ENST00000423866 // LOC100289668 // similar to dynamin 1 // 15q26.3 // 100289668 /// ENST00000425127 // LOC100289668 // similar to dynamin 1 // 15q26.3 // 100289668 /// ENST00000413789 // LOC100293963 // similar to dynamin 1 // --- …
10	7986525	-0.820921	LOC100289668	ENST00000417911 // LOC100289668 // similar to dynamin 1 // 15q26.3 // 100289668 /// ENST00000415800 // LOC100289668 // similar to dynamin 1 // 15q26.3 // 100289668 /// ENST00000423866 // LOC100289668 // similar to dynamin 1 // 15q26.3 // 100289668 /// ENST00000425127 // LOC100289668 // similar to dynamin 1 // 15q26.3 // 100289668 /// ENST00000426730 // LOC100289668 // similar to dynamin 1 // 15q2…
11	7922821	-0.769183		---
12	8137470	-0.749589		---
13	8136471	-0.733792		---
14	7942326	-0.709884		---
15	8109637	-0.709623		---
16	8058342	-0.700538		---
17	7970702	-0.698472		---
18	8087778	-0.68717		---
19	7945989	-0.670591		---
20	7937707	-0.665069	FAM99A	NR_026643 // FAM99A // family with sequence similarity 99, member A // 11p15.5 // 387742 /// AK124823 // FAM99A // family with sequence similarity 99, member A // 11p15.5 // 387742
21	7990652	-0.646406		---
22	7932883	-0.642605		---
23	8099815	-0.628378		---
24	7979658	-0.610641	GPX2	NM_002083 // GPX2 // glutathione peroxidase 2 (gastrointestinal) // 14q24.1 // 2877 /// ENST00000389614 // GPX2 // glutathione peroxidase 2 (gastrointestinal) // 14q24.1 // 2877 /// BC005277 // GPX2 // glutathione peroxidase 2 (gastrointestinal) // 14q24.1 // 2877
25	7934269	-0.610524		---
26	7977642	-0.607536	RNASE13	NM_001012264 // RNASE13 // ribonuclease, RNase A family, 13 (non-active) // 14q11.1 // 440163 /// ENST00000382951 // RNASE13 // ribonuclease, RNase A family, 13 (non-active) // 14q11.1 // 440163 /// BC044831 // RNASE13 // ribonuclease, RNase A family, 13 (non-active) // 14q11.1 // 440163
27	7945892	-0.595828		---
28	8030197	-0.594653		---
29	8146305	-0.591168		---
30	8108688	-0.589262	PCDHB3	NM_018937 // PCDHB3 // protocadherin beta 3 // 5q31 // 56132 /// ENST00000231130 // PCDHB3 // protocadherin beta 3 // 5q31 // 56132 /// AF217755 // PCDHB3 // protocadherin beta 3 // 5q31 // 56132
31	7897422	-0.580087		---
32	7968798	-0.571169		---
33	8053713	-0.570018		---
34	8040477	-0.555856		---
35	7939948	-0.553915	OR5L2	NM_001004739 // OR5L2 // olfactory receptor, family 5, subfamily L, member 2 // 11q11 // 26338 /// ENST00000378397 // OR5L2 // olfactory receptor, family 5, subfamily L, member 2 // 11q11 // 26338
36	7904414	-0.553309	HSD3B1	NM_000862 // HSD3B1 // hydroxy-delta-5-steroid dehydrogenase, 3 beta- and steroid delta-isomerase 1 // 1p13.1 // 3283 /// ENST00000369413 // HSD3B1 // hydroxy-delta-5-steroid dehydrogenase, 3 beta- and steroid delta-isomerase 1 // 1p13.1 // 3283 /// ENST00000235547 // HSD3B1 // hydroxy-delta-5-steroid dehydrogenase, 3 beta- and steroid delta-isomerase 1 // 1p13.1 // 3283
37	7921119	-0.547706		---
38	8110616	-0.544134		---
39	7898371	-0.542652	LOC644634	ENST00000369173 // LOC644634 // similar to UPF0627 protein ENSP00000358171 // 1q21.2 // 644634 /// ENST00000369173 // LOC644634 // similar to UPF0627 protein ENSP00000358171 // 1q21.2 // 644634
40	7912861	-0.542652	ESPNP	NR_026567 // ESPNP // espin pseudogene // 1p36.13 // 284729 /// ENST00000369173 // LOC644634 // similar to UPF0627 protein ENSP00000358171 // 1q21.2 // 644634 /// ENST00000369173 // LOC644634 // similar to UPF0627 protein ENSP00000358171 // 1q21.2 // 644634
41	8052731	-0.538974		---
42	8091352	-0.538316	UBQLN4	NM_020131 // UBQLN4 // ubiquilin 4 // 1q21 // 56893 /// ENST00000368309 // UBQLN4 // ubiquilin 4 // 1q21 // 56893 /// AF188240 // UBQLN4 // ubiquilin 4 // 1q21 // 56893 /// BC018403 // UBQLN4 // ubiquilin 4 // 1q21 // 56893 /// BC063841 // UBQLN4 // ubiquilin 4 // 1q21 // 56893 /// AK302895 // UBQLN4 // ubiquilin 4 // 1q21 // 56893 /// ENST00000368308 // UBQLN4 // ubiquilin 4 // 1q21 // 56893 ///…
43	8076193	-0.537918	FLJ23865	AK074445 // FLJ23865 // hypothetical protein FLJ23865 // 22q13.1 // 200317 /// ENST00000446051 // FLJ23865 // hypothetical protein FLJ23865 // 22q13.1 // 200317
44	8045814	-0.536326		---
45	8109661	-0.53326		---
46	8172776	-0.532383		---
47	8139941	-0.530844		---
48	8051409	-0.524864		---
49	8035884	-0.523095		---
50	8018791	-0.517732		---
51	7980113	-0.513755		---
52	8103460	-0.513049		---
53	8025456	-0.511941	OR1M1	NM_001004456 // OR1M1 // olfactory receptor, family 1, subfamily M, member 1 // 19p13.2 // 125963 /// ENST00000429566 // OR1M1 // olfactory receptor, family 1, subfamily M, member 1 // 19p13.2 // 125963 /// BC137551 // OR1M1 // olfactory receptor, family 1, subfamily M, member 1 // 19p13.2 // 125963 /// ENST00000305465 // OR1M1 // olfactory receptor, family 1, subfamily M, member 1 // 19p13.2 // …
54	8035078	-0.511782	OR10H1	NM_013940 // OR10H1 // olfactory receptor, family 10, subfamily H, member 1 // 19p13.1 // 26539 /// ENST00000334920 // OR10H1 // olfactory receptor, family 10, subfamily H, member 1 // 19p13.1 // 26539 /// BC130360 // OR10H1 // olfactory receptor, family 10, subfamily H, member 1 // 19p13.1 // 26539
55	8078384	-0.506315		---
56	8172656	-0.505819		---
57	8100177	-0.505659		---
58	7945296	-0.503654	GLB1L3	NM_001080407 // GLB1L3 // galactosidase, beta 1-like 3 // 11q25 // 112937 /// ENST00000410100 // GLB1L3 // galactosidase, beta 1-like 3 // 11q25 // 112937 /// ENST00000431683 // GLB1L3 // galactosidase, beta 1-like 3 // 11q25 // 112937 /// ENST00000299136 // GLB1L3 // galactosidase, beta 1-like 3 // 11q25 // 112937 /// AK124514 // GLB1L3 // galactosidase, beta 1-like 3 // 11q25 // 112937 /// ENST…
59	8015730	-0.499641	LOC388387	NR_027254 // LOC388387 // hypothetical LOC388387 // 17q21.31 // 388387 /// AK298293 // LOC388387 // hypothetical LOC388387 // 17q21.31 // 388387 /// AK055784 // LOC388387 // hypothetical LOC388387 // 17q21.31 // 388387 /// ENST00000393736 // LOC388387 // hypothetical LOC388387 // 17q21.31 // 388387 /// ENST00000437578 // LOC388387 // hypothetical LOC388387 // 17q21.31 // 388387 /// ENST0000043110…
60	7982341	-0.499017	CHRNA7	NM_000746 // CHRNA7 // cholinergic receptor, nicotinic, alpha 7 // 15q14 // 1139 /// ENST00000306901 // CHRNA7 // cholinergic receptor, nicotinic, alpha 7 // 15q14 // 1139 /// U62436 // CHRNA7 // cholinergic receptor, nicotinic, alpha 7 // 15q14 // 1139 /// ENST00000449991 // CHRNA7 // cholinergic receptor, nicotinic, alpha 7 // 15q14 // 1139 /// ENST00000455693 // CHRNA7 // cholinergic receptor,…
61	8067125	-0.498237	BCAS1	NM_003657 // BCAS1 // breast carcinoma amplified sequence 1 // 20q13.2 // 8537 /// ENST00000395961 // BCAS1 // breast carcinoma amplified sequence 1 // 20q13.2 // 8537 /// BC126346 // BCAS1 // breast carcinoma amplified sequence 1 // 20q13.2 // 8537 /// BC126348 // BCAS1 // breast carcinoma amplified sequence 1 // 20q13.2 // 8537 /// AF041260 // BCAS1 // breast carcinoma amplified sequence 1 // 2…
62	8053341	-0.496039	REG3A	NM_138938 // REG3A // regenerating islet-derived 3 alpha // 2p12 // 5068 /// NM_002580 // REG3A // regenerating islet-derived 3 alpha // 2p12 // 5068 /// NM_138937 // REG3A // regenerating islet-derived 3 alpha // 2p12 // 5068 /// ENST00000393878 // REG3A // regenerating islet-derived 3 alpha // 2p12 // 5068 /// ENST00000305165 // REG3A // regenerating islet-derived 3 alpha // 2p12 // 5068 /// EN…
63	8059578	-0.495363		---
64	7984843	-0.491498	ARID3B	NM_006465 // ARID3B // AT rich interactive domain 3B (BRIGHT-like) // 15q24 // 10620 /// ENST00000346246 // ARID3B // AT rich interactive domain 3B (BRIGHT-like) // 15q24 // 10620 /// BC060824 // ARID3B // AT rich interactive domain 3B (BRIGHT-like) // 15q24 // 10620 /// ENST00000395077 // ARID3B // AT rich interactive domain 3B (BRIGHT-like) // 15q24 // 10620
65	8164580	-0.489365	PTGES	NM_004878 // PTGES // prostaglandin E synthase // 9q34.3 // 9536 /// ENST00000340607 // PTGES // prostaglandin E synthase // 9q34.3 // 9536 /// BC008280 // PTGES // prostaglandin E synthase // 9q34.3 // 9536
66	8018189	-0.486503	CD300E	NM_181449 // CD300E // CD300e molecule // 17q25.1 // 342510 /// ENST00000328630 // CD300E // CD300e molecule // 17q25.1 // 342510 /// AK303545 // CD300E // CD300e molecule // 17q25.1 // 342510 /// AF395839 // CD300E // CD300e molecule // 17q25.1 // 342510 /// AK298031 // CD300E // CD300e molecule // 17q25.1 // 342510 /// BC100888 // CD300E // CD300e molecule // 17q25.1 // 342510 /// BC100889 // C…
67	8138277	-0.485767	VWDE	NM_001135924 // VWDE // von Willebrand factor D and EGF domains // 7p21.3 // 221806 /// ENST00000452576 // VWDE // von Willebrand factor D and EGF domains // 7p21.3 // 221806 /// ENST00000275358 // VWDE // von Willebrand factor D and EGF domains // 7p21.3 // 221806 /// AK075525 // VWDE // von Willebrand factor D and EGF domains // 7p21.3 // 221806 /// ENST00000326715 // VWDE // von Willebrand fac…
68	8178439	-0.484872	C6orf15	NM_014070 // C6orf15 // chromosome 6 open reading frame 15 // 6p21.3 // 29113 /// ENST00000259870 // C6orf15 // chromosome 6 open reading frame 15 // 6p21.3 // 29113 /// ENST00000440933 // C6orf15 // chromosome 6 open reading frame 15 // 6p21.3 // 29113 /// ENST00000427005 // C6orf15 // chromosome 6 open reading frame 15 // 6p21.3 // 29113 /// ENST00000412706 // C6orf15 // chromosome 6 open readi…
69	7961820	-0.480731	C12orf67	ENST00000358374 // C12orf67 // chromosome 12 open reading frame 67 // 12p12.1 // 144360 /// AK057456 // C12orf67 // chromosome 12 open reading frame 67 // 12p12.1 // 144360
70	8007152	-0.480278		---
71	8058509	-0.479135	PLEKHM3	NM_001080475 // PLEKHM3 // pleckstrin homology domain containing, family M, member 3 // 2q33.3 // 389072 /// ENST00000427836 // PLEKHM3 // pleckstrin homology domain containing, family M, member 3 // 2q33.3 // 389072 /// BC065842 // PLEKHM3 // pleckstrin homology domain containing, family M, member 3 // 2q33.3 // 389072
72	8043431	-0.478547	IGKC	AF113887 // IGKC // immunoglobulin kappa constant // 2p12 // 3514 /// AF113887 // IGKC // immunoglobulin kappa constant // 2p12 // 3514 /// ENST00000390261 // LOC652694 // similar to Ig kappa chain V-I region HK102 precursor // --- // 652694 /// ENST00000390265 // LOC652694 // similar to Ig kappa chain V-I region HK102 precursor // --- // 652694 /// ENST00000390263 // LOC100291464 // similar to h…
73	7919570	-0.478337		---
74	8156090	-0.476221	FLJ43950	NR_026851 // FLJ43950 // FAM75-like protein FLJ46321 pseudogene // 9q21.32 // 347127 /// AK128229 // FLJ43950 // FAM75-like protein FLJ46321 pseudogene // 9q21.32 // 347127
75	8065248	-0.474771	LOC100130264	AK097497 // LOC100130264 // hypothetical LOC100130264 // 20p11.23 // 100130264
76	8129610	-0.467368	TAAR2	NM_001033080 // TAAR2 // trace amine associated receptor 2 // 6q24 // 9287 /// NM_014626 // TAAR2 // trace amine associated receptor 2 // 6q24 // 9287 /// ENST00000367931 // TAAR2 // trace amine associated receptor 2 // 6q24 // 9287 /// ENST00000275191 // TAAR2 // trace amine associated receptor 2 // 6q24 // 9287 /// AY703480 // TAAR2 // trace amine associated receptor 2 // 6q24 // 9287
77	8143463	-0.464874	PRSS37	NM_001008270 // PRSS37 // protease, serine, 37 // 7q34 // 136242 /// NM_001171951 // PRSS37 // protease, serine, 37 // 7q34 // 136242 /// BC137353 // PRSS37 // protease, serine, 37 // 7q34 // 136242 /// BC137354 // PRSS37 // protease, serine, 37 // 7q34 // 136242 /// BC144605 // PRSS37 // protease, serine, 37 // 7q34 // 136242 /// AK097648 // PRSS37 // protease, serine, 37 // 7q34 // 136242 /// E…
78	8004416	-0.461069	CHRNB1	NM_000747 // CHRNB1 // cholinergic receptor, nicotinic, beta 1 (muscle) // 17p13.1 // 1140 /// ENST00000306071 // CHRNB1 // cholinergic receptor, nicotinic, beta 1 (muscle) // 17p13.1 // 1140 /// BC023553 // CHRNB1 // cholinergic receptor, nicotinic, beta 1 (muscle) // 17p13.1 // 1140 /// AB209390 // FGF11 // fibroblast growth factor 11 // 17p13.1 // 2256
79	7932610	-0.460229		---
80	8070386	-0.460047	C21orf87	AF426265 // C21orf87 // chromosome 21 open reading frame 87 // 21q22.2 // 257357 /// BC130301 // C21orf87 // chromosome 21 open reading frame 87 // 21q22.2 // 257357 /// ENST00000415435 // C21orf87 // chromosome 21 open reading frame 87 // 21q22.2 // 257357
81	7971915	-0.459902	FLJ25694	AK127969 // FLJ25694 // hypothetical protein FLJ25694 // 13q21.31 // 100128202 /// AK098560 // FLJ25694 // hypothetical protein FLJ25694 // 13q21.31 // 100128202
82	7944023	-0.451903	FAM55B	NM_182495 // FAM55B // family with sequence similarity 55, member B // 11q23.3 // 120406 /// AK057953 // FAM55B // family with sequence similarity 55, member B // 11q23.3 // 120406 /// ENST00000389586 // FAM55B // family with sequence similarity 55, member B // 11q23.3 // 120406 /// ENST00000375475 // FAM55B // family with sequence similarity 55, member B // 11q23.3 // 120406
83	7951437	-0.451397	GUCY1A2	NM_000855 // GUCY1A2 // guanylate cyclase 1, soluble, alpha 2 // 11q21-q22 // 2977 /// ENST00000347596 // GUCY1A2 // guanylate cyclase 1, soluble, alpha 2 // 11q21-q22 // 2977 /// Z50053 // GUCY1A2 // guanylate cyclase 1, soluble, alpha 2 // 11q21-q22 // 2977 /// ENST00000282249 // GUCY1A2 // guanylate cyclase 1, soluble, alpha 2 // 11q21-q22 // 2977
84	8041886	-0.449586	LOC440863	AK026773 // LOC440863 // hypothetical gene supported by AK026773 // 2p16.3 // 440863
85	7977609	-0.44883	OR6S1	NM_001001968 // OR6S1 // olfactory receptor, family 6, subfamily S, member 1 // 14q11.2 // 341799 /// ENST00000320704 // OR6S1 // olfactory receptor, family 6, subfamily S, member 1 // 14q11.2 // 341799
86	8141765	-0.446138	LOC100286937	ENST00000344427 // LOC100286937 // similar to HSPC047 protein // 7q22.1 // 100286937
87	8002262	-0.445752		---
88	8100851	-0.443167		---
89	8134026	-0.438501	DPY19L2P4	NR_003551 // DPY19L2P4 // dpy-19-like 2 pseudogene 4 (C. elegans) // 7q21.13 // 442523 /// DQ287934 // DPY19L2P4 // dpy-19-like 2 pseudogene 4 (C. elegans) // 7q21.13 // 442523
90	7922293	-0.438209		---
91	8135907	-0.436169	MIR129-1	NR_029596 // MIR129-1 // microRNA 129-1 // 7q32.1 // 406917
92	8141421	-0.436077	MIR93	NR_029510 // MIR93 // microRNA 93 // 7q22.1 // 407050
93	8155336	-0.436063		---
94	8115064	-0.434928		---
95	8060339	-0.431676	NRSN2	NM_024958 // NRSN2 // neurensin 2 // 20p13 // 80023 /// ENST00000382291 // NRSN2 // neurensin 2 // 20p13 // 80023 /// ENST00000246039 // NRSN2 // neurensin 2 // 20p13 // 80023 /// ENST00000382285 // NRSN2 // neurensin 2 // 20p13 // 80023 /// BC001963 // NRSN2 // neurensin 2 // 20p13 // 80023
96	7950897	-0.4291		---
97	7918235	-0.426942	AKNAD1	NM_152763 // AKNAD1 // AKNA domain containing 1 // 1p13.3 // 254268 /// ENST00000370001 // C1orf62 // chromosome 1 open reading frame 62 // 1p13.3 // 254268 /// AL832216 // AKNAD1 // AKNA domain containing 1 // 1p13.3 // 254268 /// ENST00000370000 // C1orf62 // chromosome 1 open reading frame 62 // 1p13.3 // 254268 /// ENST00000369995 // C1orf62 // chromosome 1 open reading frame 62 // 1p13.3 // …
98	7925720	-0.426156	OR2C3	NM_198074 // OR2C3 // olfactory receptor, family 2, subfamily C, member 3 // 1q44 // 81472 /// ENST00000366487 // OR2C3 // olfactory receptor, family 2, subfamily C, member 3 // 1q44 // 81472 /// BC030717 // OR2C3 // olfactory receptor, family 2, subfamily C, member 3 // 1q44 // 81472 /// NR_027309 // LOC148824 // hypothetical LOC148824 // 1q44 // 148824 /// ENST00000320271 // OR2C3 // olfactory …
99	8172043	-0.425902	SRPX	NM_006307 // SRPX // sushi-repeat-containing protein, X-linked // Xp21.1 // 8406 /// NM_001170750 // SRPX // sushi-repeat-containing protein, X-linked // Xp21.1 // 8406 /// NM_001170751 // SRPX // sushi-repeat-containing protein, X-linked // Xp21.1 // 8406 /// NM_001170752 // SRPX // sushi-repeat-containing protein, X-linked // Xp21.1 // 8406 /// ENST00000378533 // SRPX // sushi-repeat-containing…
100	8095037	-0.424349		---
101	8139484	-0.423361	SNORA5C	NR_002991 // SNORA5C // small nucleolar RNA, H/ACA box 5C // 7p13 // 677796
102	8160889	-0.421915	CCL21	NM_002989 // CCL21 // chemokine (C-C motif) ligand 21 // 9p13 // 6366 /// ENST00000259607 // CCL21 // chemokine (C-C motif) ligand 21 // 9p13 // 6366 /// AB002409 // CCL21 // chemokine (C-C motif) ligand 21 // 9p13 // 6366 /// ENST00000378792 // CCL21 // chemokine (C-C motif) ligand 21 // 9p13 // 6366
103	8135341	-0.420573	CDHR3	NM_152750 // CDHR3 // cadherin-related family member 3 // 7q22.3 // 222256 /// ENST00000317716 // FLJ23834 // hypothetical protein FLJ23834 // 7q22.3 // 222256 /// AK304118 // CDHR3 // cadherin-related family member 3 // 7q22.3 // 222256 /// ENST00000343407 // FLJ23834 // hypothetical protein FLJ23834 // 7q22.3 // 222256
104	7916627	-0.417847		---
105	7981326	-0.416628	MIR1247	NR_031649 // MIR1247 // microRNA 1247 // --- // 100302145 /// BC065701 // DIO3OS // DIO3 opposite strand (non-protein coding) // 14q32.31 // 64150
106	7904796	-0.413104	ANKRD35	NM_144698 // ANKRD35 // ankyrin repeat domain 35 // 1q21.1 // 148741 /// ENST00000355594 // ANKRD35 // ankyrin repeat domain 35 // 1q21.1 // 148741 /// AK294308 // ANKRD35 // ankyrin repeat domain 35 // 1q21.1 // 148741 /// ENST00000453670 // ANKRD35 // ankyrin repeat domain 35 // 1q21.1 // 148741
107	8152062	-0.410656	SNX31	NM_152628 // SNX31 // sorting nexin 31 // 8q22.2-q22.3 // 169166 /// ENST00000311812 // SNX31 // sorting nexin 31 // 8q22.2-q22.3 // 169166 /// BC031260 // SNX31 // sorting nexin 31 // 8q22.2-q22.3 // 169166 /// ENST00000428383 // SNX31 // sorting nexin 31 // 8q22.2-q22.3 // 169166
108	8117470	-0.409166	BTN2A3	NR_027795 // BTN2A3 // butyrophilin, subfamily 2, member A3 // 6p22.1 // 54718 /// ENST00000297020 // BTN2A3 // butyrophilin, subfamily 2, member A3 // 6p22.1 // 54718 /// ENST00000377662 // BTN2A3 // butyrophilin, subfamily 2, member A3 // 6p22.1 // 54718 /// BC143636 // BTN2A3 // butyrophilin, subfamily 2, member A3 // 6p22.1 // 54718 /// ENST00000244504 // BTN2A3 // butyrophilin, subfamily 2, …
109	8040469	-0.408096	LOC100131373	AY189285 // LOC100131373 // hypothetical LOC100131373 // 2p24.1 // 100131373 /// ENST00000446819 // LOC100131373 // hypothetical LOC100131373 // 2p24.1 // 100131373
110	8063526	-0.407389	C20orf106	NM_001012971 // C20orf106 // chromosome 20 open reading frame 106 // 20q13.31 // 200232 /// NM_080615 // GCNT7 // glucosaminyl (N-acetyl) transferase family member 7 // 20q13.2 // 140687 /// ENST00000371328 // C20orf106 // chromosome 20 open reading frame 106 // 20q13.31 // 200232 /// BC107704 // C20orf106 // chromosome 20 open reading frame 106 // 20q13.31 // 200232
111	8073379	-0.402799	L3MBTL2	NM_031488 // L3MBTL2 // l(3)mbt-like 2 (Drosophila) // 22q13.31-q13.33 // 83746 /// ENST00000216237 // L3MBTL2 // l(3)mbt-like 2 (Drosophila) // 22q13.31-q13.33 // 83746 /// BC017191 // L3MBTL2 // l(3)mbt-like 2 (Drosophila) // 22q13.31-q13.33 // 83746 /// CR456482 // L3MBTL2 // l(3)mbt-like 2 (Drosophila) // 22q13.31-q13.33 // 83746 /// ENST00000452106 // L3MBTL2 // l(3)mbt-like 2 (Drosophila) /…
112	8082046	-0.402352	CASR	NM_000388 // CASR // calcium-sensing receptor // 3q13 // 846 /// ENST00000296154 // CASR // calcium-sensing receptor // 3q13 // 846 /// U20760 // CASR // calcium-sensing receptor // 3q13 // 846 /// ENST00000360387 // CASR // calcium-sensing receptor // 3q13 // 846
113	8055314	-0.40159	LYPD1	NM_144586 // LYPD1 // LY6/PLAUR domain containing 1 // 2q21.2 // 116372 /// NM_001077427 // LYPD1 // LY6/PLAUR domain containing 1 // 2q21.2 // 116372 /// ENST00000397463 // LYPD1 // LY6/PLAUR domain containing 1 // 2q21.2 // 116372 /// ENST00000345008 // LYPD1 // LY6/PLAUR domain containing 1 // 2q21.2 // 116372 /// AY358628 // LYPD1 // LY6/PLAUR domain containing 1 // 2q21.2 // 116372 /// BC125…
114	8118207	-0.40137	SNORA38	NR_002971 // SNORA38 // small nucleolar RNA, H/ACA box 38 // 6p21.33 // 677820
115	8174195	-0.400454		---
116	8119237	-0.400187	LOC100132005	AK092662 // LOC100132005 // hypothetical LOC100132005 // 6p21.2 // 100132005
117	8028973	-0.398485	CYP2A13	NM_000766 // CYP2A13 // cytochrome P450, family 2, subfamily A, polypeptide 13 // 19q13.2 // 1553 /// NM_000762 // CYP2A6 // cytochrome P450, family 2, subfamily A, polypeptide 6 // 19q13.2 // 1548 /// ENST00000330436 // CYP2A13 // cytochrome P450, family 2, subfamily A, polypeptide 13 // 19q13.2 // 1553 /// ENST00000301146 // CYP2A7 // cytochrome P450, family 2, subfamily A, polypeptide 7 // 19q…
118	8115164	-0.396659		---
119	7919645	-0.394489	SV2A	NM_014849 // SV2A // synaptic vesicle glycoprotein 2A // 1q21.2 // 9900 /// ENST00000369146 // SV2A // synaptic vesicle glycoprotein 2A // 1q21.2 // 9900 /// BX537754 // SV2A // synaptic vesicle glycoprotein 2A // 1q21.2 // 9900 /// ENST00000369145 // SV2A // synaptic vesicle glycoprotein 2A // 1q21.2 // 9900
120	7916364	-0.392888	LDLRAD1	NM_001010978 // LDLRAD1 // low density lipoprotein receptor class A domain containing 1 // 1p32.3 // 388633 /// ENST00000371360 // LDLRAD1 // low density lipoprotein receptor class A domain containing 1 // 1p32.3 // 388633 /// BC127708 // LDLRAD1 // low density lipoprotein receptor class A domain containing 1 // 1p32.3 // 388633 /// BC140760 // LDLRAD1 // low density lipoprotein receptor class A …
121	8084165	-0.392525	SOX2	NM_003106 // SOX2 // SRY (sex determining region Y)-box 2 // 3q26.3-q27 // 6657 /// ENST00000325404 // SOX2 // SRY (sex determining region Y)-box 2 // 3q26.3-q27 // 6657 /// BC013923 // SOX2 // SRY (sex determining region Y)-box 2 // 3q26.3-q27 // 6657
122	7990714	-0.390433	CHRNA3	NM_000743 // CHRNA3 // cholinergic receptor, nicotinic, alpha 3 // 15q24 // 1136 /// NM_001166694 // CHRNA3 // cholinergic receptor, nicotinic, alpha 3 // 15q24 // 1136 /// ENST00000326828 // CHRNA3 // cholinergic receptor, nicotinic, alpha 3 // 15q24 // 1136 /// BC006114 // CHRNA3 // cholinergic receptor, nicotinic, alpha 3 // 15q24 // 1136 /// ENST00000348639 // CHRNA3 // cholinergic receptor, …
123	8063209	-0.389439	LOC100131496	NR_024594 // LOC100131496 // hypothetical LOC100131496 // 20q13.12 // 100131496 /// ENST00000420154 // LOC100131496 // hypothetical LOC100131496 // 20q13.12 // 100131496
124	7988400	-0.389143	SHF	NM_138356 // SHF // Src homology 2 domain containing F // 15q21.1 // 90525 /// ENST00000290894 // SHF // Src homology 2 domain containing F // 15q21.1 // 90525 /// ENST00000458022 // SHF // Src homology 2 domain containing F // 15q21.1 // 90525 /// AK301625 // SHF // Src homology 2 domain containing F // 15q21.1 // 90525 /// ENST00000361989 // SHF // Src homology 2 domain containing F // 15q21.1 …
125	7994235	-0.389091	LOC554206	ENST00000426719 // LOC554206 // hypothetical LOC554206 // 16p12.1 // 554206 /// AK097891 // LOC554206 // hypothetical LOC554206 // 16p12.1 // 554206
126	8105077	-0.38486	CARD6	NM_032587 // CARD6 // caspase recruitment domain family, member 6 // 5p13.1 // 84674 /// ENST00000254691 // CARD6 // caspase recruitment domain family, member 6 // 5p13.1 // 84674 /// AF356193 // CARD6 // caspase recruitment domain family, member 6 // 5p13.1 // 84674 /// ENST00000444789 // CARD6 // caspase recruitment domain family, member 6 // 5p13.1 // 84674 /// ENST00000381677 // CARD6 // casp…
127	7957819	-0.384406	SLC17A8	NM_139319 // SLC17A8 // solute carrier family 17 (sodium-dependent inorganic phosphate cotransporter), member 8 // 12q23.1 // 246213 /// NM_001145288 // SLC17A8 // solute carrier family 17 (sodium-dependent inorganic phosphate cotransporter), member 8 // 12q23.1 // 246213 /// ENST00000323346 // SLC17A8 // solute carrier family 17 (sodium-dependent inorganic phosphate cotransporter), member 8 // 1…
128	8146660	-0.378252	DNAJC5B	NM_033105 // DNAJC5B // DnaJ (Hsp40) homolog, subfamily C, member 5 beta // 8q13.1 // 85479 /// ENST00000276570 // DNAJC5B // DnaJ (Hsp40) homolog, subfamily C, member 5 beta // 8q13.1 // 85479 /// BC016742 // DNAJC5B // DnaJ (Hsp40) homolog, subfamily C, member 5 beta // 8q13.1 // 85479
129	8067183	-0.377235		---
130	8100338	-0.376659		---
131	8072355	-0.376321	SEC14L4	NM_174977 // SEC14L4 // SEC14-like 4 (S. cerevisiae) // 22q12.2 // 284904 /// NM_001161368 // SEC14L4 // SEC14-like 4 (S. cerevisiae) // 22q12.2 // 284904 /// ENST00000255858 // SEC14L4 // SEC14-like 4 (S. cerevisiae) // 22q12.2 // 284904 /// ENST00000381982 // SEC14L4 // SEC14-like 4 (S. cerevisiae) // 22q12.2 // 284904 /// AK093418 // SEC14L4 // SEC14-like 4 (S. cerevisiae) // 22q12.2 // 284904…
132	7976544	-0.373536	TCL1B	NM_199206 // TCL1B // T-cell leukemia/lymphoma 1B // 14q32.1 // 9623 /// NM_004918 // TCL1B // T-cell leukemia/lymphoma 1B // 14q32.1 // 9623 /// ENST00000389920 // TCL1B // T-cell leukemia/lymphoma 1B // 14q32.1 // 9623 /// ENST00000340722 // TCL1B // T-cell leukemia/lymphoma 1B // 14q32.1 // 9623 /// AB018563 // TCL1B // T-cell leukemia/lymphoma 1B // 14q32.1 // 9623
133	8110417	-0.373245	FAM153C	NM_001079527 // FAM153C // family with sequence similarity 153, member C // 5q35.3 // 653316 /// NM_001079529 // FAM153B // family with sequence similarity 153, member B // 5q35.2 // 202134 /// ENST00000398106 // FAM153C // family with sequence similarity 153, member C // 5q35.3 // 653316 /// ENST00000253490 // FAM153B // family with sequence similarity 153, member B // 5q35.2 // 202134 /// AF155…
134	7947394	-0.37219		---
135	7938309	-0.36968	FLJ46111	NR_027713 // FLJ46111 // keratin 8 pseudogene // 11p15.4 // 283102
136	8079060	-0.368164	VIPR1	NM_004624 // VIPR1 // vasoactive intestinal peptide receptor 1 // 3p22 // 7433 /// ENST00000325123 // VIPR1 // vasoactive intestinal peptide receptor 1 // 3p22 // 7433 /// BC064424 // VIPR1 // vasoactive intestinal peptide receptor 1 // 3p22 // 7433 /// L13288 // VIPR1 // vasoactive intestinal peptide receptor 1 // 3p22 // 7433 /// AK298115 // VIPR1 // vasoactive intestinal peptide receptor 1 // …
137	7983254	-0.367145		---
138	7983272	-0.367145		---
139	8012883	-0.366793	HS3ST3A1	NM_006042 // HS3ST3A1 // heparan sulfate (glucosamine) 3-O-sulfotransferase 3A1 // 17p12-p11.2 // 9955 /// ENST00000284110 // HS3ST3A1 // heparan sulfate (glucosamine) 3-O-sulfotransferase 3A1 // 17p12-p11.2 // 9955 /// AF105376 // HS3ST3A1 // heparan sulfate (glucosamine) 3-O-sulfotransferase 3A1 // 17p12-p11.2 // 9955
140	8053030	-0.362775	NAT8B	NM_016347 // NAT8B // N-acetyltransferase 8B (GCN5-related, putative, gene/pseudogene) // 2p13.1 // 51471 /// AF185571 // NAT8B // N-acetyltransferase 8B (GCN5-related, putative, gene/pseudogene) // 2p13.1 // 51471
141	7928838	-0.361031	LDB3	NM_007078 // LDB3 // LIM domain binding 3 // 10q22.3-q23.2 // 11155 /// NM_001171610 // LDB3 // LIM domain binding 3 // 10q22.3-q23.2 // 11155 /// NM_001080114 // LDB3 // LIM domain binding 3 // 10q22.3-q23.2 // 11155 /// NM_001080116 // LDB3 // LIM domain binding 3 // 10q22.3-q23.2 // 11155 /// NM_001171611 // LDB3 // LIM domain binding 3 // 10q22.3-q23.2 // 11155 /// NM_001080115 // LDB3 // LIM…
142	7905486	-0.360354	CRCT1	NM_019060 // CRCT1 // cysteine-rich C-terminal 1 // 1q21 // 54544 /// ENST00000368790 // CRCT1 // cysteine-rich C-terminal 1 // 1q21 // 54544 /// ENST00000392682 // CRCT1 // cysteine-rich C-terminal 1 // 1q21 // 54544 /// BC119710 // CRCT1 // cysteine-rich C-terminal 1 // 1q21 // 54544
143	8137925	-0.354836		---
144	8062601	-0.353828	LOC100128988	AK023614 // LOC100128988 // similar to hCG2018847 // 20q12 // 100128988
145	8092800	-0.353515	ATP13A4	NM_032279 // ATP13A4 // ATPase type 13A4 // 3q29 // 84239 /// ENST00000342695 // ATP13A4 // ATPase type 13A4 // 3q29 // 84239 /// AY823162 // ATP13A4 // ATPase type 13A4 // 3q29 // 84239 /// ENST00000392443 // ATP13A4 // ATPase type 13A4 // 3q29 // 84239 /// ENST00000450950 // ATP13A4 // ATPase type 13A4 // 3q29 // 84239 /// ENST00000428352 // ATP13A4 // ATPase type 13A4 // 3q29 // 84239 /// ENST…
146	8009585	-0.353424	DNAI2	NM_023036 // DNAI2 // dynein, axonemal, intermediate chain 2 // 17q25 // 64446 /// NM_001172810 // DNAI2 // dynein, axonemal, intermediate chain 2 // 17q25 // 64446 /// ENST00000311014 // DNAI2 // dynein, axonemal, intermediate chain 2 // 17q25 // 64446 /// BC039582 // DNAI2 // dynein, axonemal, intermediate chain 2 // 17q25 // 64446 /// ENST00000446837 // DNAI2 // dynein, axonemal, intermediate …
147	8149084	-0.350398	LOC100131112	ENST00000438484 // LOC100131112 // similar to hCG2002332 // 8p23.1 // 100131112 /// AK057771 // LOC100131112 // similar to hCG2002332 // 8p23.1 // 100131112
148	8022559	-0.349889	ANKRD29	NM_173505 // ANKRD29 // ankyrin repeat domain 29 // 18q11.2 // 147463 /// ENST00000322980 // ANKRD29 // ankyrin repeat domain 29 // 18q11.2 // 147463 /// BC030622 // ANKRD29 // ankyrin repeat domain 29 // 18q11.2 // 147463 /// ENST00000399636 // ANKRD29 // ankyrin repeat domain 29 // 18q11.2 // 147463 /// ENST00000399631 // ANKRD29 // ankyrin repeat domain 29 // 18q11.2 // 147463 /// ENST00000284…
149	8154034	-0.349607	DMRT1	NM_021951 // DMRT1 // doublesex and mab-3 related transcription factor 1 // 9p24.3 // 1761 /// ENST00000382276 // DMRT1 // doublesex and mab-3 related transcription factor 1 // 9p24.3 // 1761 /// AF130728 // DMRT1 // doublesex and mab-3 related transcription factor 1 // 9p24.3 // 1761
150	7982938	-0.348781	TYRO3	NM_006293 // TYRO3 // TYRO3 protein tyrosine kinase // 15q15 // 7301 /// ENST00000263798 // TYRO3 // TYRO3 protein tyrosine kinase // 15q15.1-q21.1 // 7301 /// D17517 // TYRO3 // TYRO3 protein tyrosine kinase // 15q15 // 7301
151	8050497	-0.348726	OSR1	NM_145260 // OSR1 // odd-skipped related 1 (Drosophila) // 2p24.1 // 130497 /// ENST00000272223 // OSR1 // odd-skipped related 1 (Drosophila) // 2p24.1 // 130497 /// BC025712 // OSR1 // odd-skipped related 1 (Drosophila) // 2p24.1 // 130497
152	7913883	-0.348512	PAFAH2	NM_000437 // PAFAH2 // platelet-activating factor acetylhydrolase 2, 40kDa // 1p36 // 5051 /// ENST00000374282 // PAFAH2 // platelet-activating factor acetylhydrolase 2, 40kDa // 1p36 // 5051 /// ENST00000374284 // PAFAH2 // platelet-activating factor acetylhydrolase 2, 40kDa // 1p36 // 5051 /// D87845 // PAFAH2 // platelet-activating factor acetylhydrolase 2, 40kDa // 1p36 // 5051 /// ENST000004…
153	8026063	-0.344742	MAST1	NM_014975 // MAST1 // microtubule associated serine/threonine kinase 1 // 19p13.2 // 22983 /// ENST00000251472 // MAST1 // microtubule associated serine/threonine kinase 1 // 19p13.2 // 22983 /// AK297553 // MAST1 // microtubule associated serine/threonine kinase 1 // 19p13.2 // 22983
154	8034108	-0.342464	YIPF2	NM_024029 // YIPF2 // Yip1 domain family, member 2 // 19p13.2 // 78992 /// ENST00000393508 // YIPF2 // Yip1 domain family, member 2 // 19p13.2 // 78992 /// ENST00000253031 // YIPF2 // Yip1 domain family, member 2 // 19p13.2 // 78992 /// BC013014 // YIPF2 // Yip1 domain family, member 2 // 19p13.2 // 78992
155	7898102	-0.339215	KAZ	NM_201628 // KAZ // kazrin // 1p36.21 // 23254 /// ENST00000376030 // RP1-21O18.1 // kazrin // 1p36.21 // 23254 /// AK293806 // KAZ // kazrin // 1p36.21 // 23254 /// ENST00000338894 // RP1-21O18.1 // kazrin // 1p36.21 // 23254 /// AK074283 // C1orf126 // chromosome 1 open reading frame 126 // 1p36.21 // 200197
156	8144639	-0.336365		---
157	8048171	-0.334758	DKFZp434H1419	AK125369 // DKFZp434H1419 // hypothetical protein DKFZp434H1419 // 2q35 // 150967 /// ENST00000447029 // DKFZp434H1419 // hypothetical protein DKFZp434H1419 // 2q35 // 150967
158	8075838	-0.33431	PVALB	NM_002854 // PVALB // parvalbumin // 22q12-q13.1|22q13.1 // 5816 /// ENST00000216200 // PVALB // parvalbumin // 22q12-q13.1|22q13.1 // 5816 /// ENST00000417718 // PVALB // parvalbumin // 22q12-q13.1|22q13.1 // 5816 /// BC096112 // PVALB // parvalbumin // 22q12-q13.1|22q13.1 // 5816 /// ENST00000406910 // PVALB // parvalbumin // 22q12-q13.1|22q13.1 // 5816 /// ENST00000404171 // PVALB // parvalbum…
159	8171313	-0.333047	ARHGAP6	NM_013427 // ARHGAP6 // Rho GTPase activating protein 6 // Xp22.3 // 395 /// NM_006125 // ARHGAP6 // Rho GTPase activating protein 6 // Xp22.3 // 395 /// NM_013423 // ARHGAP6 // Rho GTPase activating protein 6 // Xp22.3 // 395 /// ENST00000337414 // ARHGAP6 // Rho GTPase activating protein 6 // Xp22.3 // 395 /// ENST00000380718 // ARHGAP6 // Rho GTPase activating protein 6 // Xp22.3 // 395 /// EN…
160	8100984	-0.328839	CXCL3	NM_002090 // CXCL3 // chemokine (C-X-C motif) ligand 3 // 4q21 // 2921 /// ENST00000296026 // CXCL3 // chemokine (C-X-C motif) ligand 3 // 4q21 // 2921 /// BC065743 // CXCL3 // chemokine (C-X-C motif) ligand 3 // 4q21 // 2921
161	7932584	-0.328388	PRTFDC1	NM_020200 // PRTFDC1 // phosphoribosyl transferase domain containing 1 // 10p12.1 // 56952 /// ENST00000320152 // PRTFDC1 // phosphoribosyl transferase domain containing 1 // 10p12.1 // 56952 /// BC008662 // PRTFDC1 // phosphoribosyl transferase domain containing 1 // 10p12.1 // 56952 /// ENST00000358336 // PRTFDC1 // phosphoribosyl transferase domain containing 1 // 10p12.1 // 56952 /// ENST0000…
162	8005243	-0.328308		---
163	8097472	-0.32807		---
164	8048889	-0.327531	FBXO36	NM_174899 // FBXO36 // F-box protein 36 // 2q36.3 // 130888 /// ENST00000283946 // FBXO36 // F-box protein 36 // 2q36.3 // 130888 /// BC022538 // FBXO36 // F-box protein 36 // 2q36.3 // 130888 /// ENST00000373652 // FBXO36 // F-box protein 36 // 2q36.3 // 130888 /// ENST00000409992 // FBXO36 // F-box protein 36 // 2q36.3 // 130888
165	8048381	-0.327017	STK36	NM_015690 // STK36 // serine/threonine kinase 36, fused homolog (Drosophila) // 2q35 // 27148 /// ENST00000295709 // STK36 // serine/threonine kinase 36, fused homolog (Drosophila) // 2q35 // 27148 /// ENST00000440309 // STK36 // serine/threonine kinase 36, fused homolog (Drosophila) // 2q35 // 27148 /// BC026158 // STK36 // serine/threonine kinase 36, fused homolog (Drosophila) // 2q35 // 27148 …
166	7930837	-0.326799	SLC18A2	NM_003054 // SLC18A2 // solute carrier family 18 (vesicular monoamine), member 2 // 10q25 // 6571 /// ENST00000298472 // SLC18A2 // solute carrier family 18 (vesicular monoamine), member 2 // 10q25 // 6571 /// BC030593 // SLC18A2 // solute carrier family 18 (vesicular monoamine), member 2 // 10q25 // 6571
167	7956631	-0.326617	FAM119B	NM_206914 // FAM119B // family with sequence similarity 119, member B // 12q14.1 // 25895 /// NM_015433 // FAM119B // family with sequence similarity 119, member B // 12q14.1 // 25895 /// ENST00000333012 // FAM119B // family with sequence similarity 119, member B // 12q14.1 // 25895 /// ENST00000300209 // FAM119B // family with sequence similarity 119, member B // 12q14.1 // 25895 /// AF455816 //…
168	8148276	-0.326403	ZNF572	NM_152412 // ZNF572 // zinc finger protein 572 // 8q24.13 // 137209 /// ENST00000319286 // ZNF572 // zinc finger protein 572 // 8q24.13 // 137209 /// BX537876 // ZNF572 // zinc finger protein 572 // 8q24.13 // 137209
169	7918449	-0.324938	KCNA2	NM_004974 // KCNA2 // potassium voltage-gated channel, shaker-related subfamily, member 2 // 1p13 // 3737 /// ENST00000440270 // KCNA2 // potassium voltage-gated channel, shaker-related subfamily, member 2 // 1p13 // 3737 /// ENST00000316361 // KCNA2 // potassium voltage-gated channel, shaker-related subfamily, member 2 // 1p13 // 3737 /// BC043564 // KCNA2 // potassium voltage-gated channel, sha…
170	8137847	-0.320484	C7orf27	NM_152743 // C7orf27 // chromosome 7 open reading frame 27 // 7p22.3 // 221927 /// BC015632 // C7orf27 // chromosome 7 open reading frame 27 // 7p22.3 // 221927 /// BC040704 // C7orf27 // chromosome 7 open reading frame 27 // 7p22.3 // 221927 /// ENST00000412960 // C7orf27 // chromosome 7 open reading frame 27 // 7p22.3 // 221927 /// AK024482 // C7orf27 // chromosome 7 open reading frame 27 // 7p…
171	8068786	-0.319125		---
172	7942562	-0.314794	NEU3	NM_006656 // NEU3 // sialidase 3 (membrane sialidase) // 11q13.5 // 10825 /// ENST00000294064 // NEU3 // sialidase 3 (membrane sialidase) // 11q13.5 // 10825 /// Y18563 // NEU3 // sialidase 3 (membrane sialidase) // 11q13.5 // 10825
173	8117138	-0.310577		---
174	8098620	-0.300927	FAM149A	NM_015398 // FAM149A // family with sequence similarity 149, member A // 4q35.1 // 25854 /// NM_001006655 // FAM149A // family with sequence similarity 149, member A // 4q35.1 // 25854 /// ENST00000227065 // FAM149A // family with sequence similarity 149, member A // 4q35.1 // 25854 /// BC142992 // FAM149A // family with sequence similarity 149, member A // 4q35.1 // 25854 /// AK297679 // FAM149A…
175	8117614	-0.297435	HIST1H2BO	NM_003527 // HIST1H2BO // histone cluster 1, H2bo // 6p22-p21.3 // 8348 /// ENST00000303806 // HIST1H2BO // histone cluster 1, H2bo // 6p22-p21.3 // 8348 /// BC106720 // HIST1H2BO // histone cluster 1, H2bo // 6p22-p21.3 // 8348
176	8124574	-0.28951	ZSCAN12	NR_028077 // ZSCAN12 // zinc finger and SCAN domain containing 12 // 6p22.2-p21.3 // 9753 /// NM_001163391 // ZSCAN12 // zinc finger and SCAN domain containing 12 // 6p22.2-p21.3 // 9753 /// ENST00000361028 // ZSCAN12 // zinc finger and SCAN domain containing 12 // 6p22.2-p21.3 // 9753 /// ENST00000396827 // ZSCAN12 // zinc finger and SCAN domain containing 12 // 6p22.2-p21.3 // 9753 /// AB007886…
177	7952549	-0.287939	RPUSD4	NM_032795 // RPUSD4 // RNA pseudouridylate synthase domain containing 4 // 11q24.2 // 84881 /// NM_001144827 // RPUSD4 // RNA pseudouridylate synthase domain containing 4 // 11q24.2 // 84881 /// ENST00000298317 // RPUSD4 // RNA pseudouridylate synthase domain containing 4 // 11q24.2 // 84881 /// BC014131 // RPUSD4 // RNA pseudouridylate synthase domain containing 4 // 11q24.2 // 84881
178	8059876	-0.277682		---
179	8130934	-0.271444	C6orf122	NR_026781 // C6orf122 // chromosome 6 open reading frame 122 // 6q27 // 401288 /// NR_026780 // C6orf208 // chromosome 6 open reading frame 208 // 6q27 // 80069
180	8074916	-0.27108	C22orf43	NM_016449 // C22orf43 // chromosome 22 open reading frame 43 // 22q11.2 // 51233 /// CR456370 // C22orf43 // chromosome 22 open reading frame 43 // 22q11.2 // 51233 /// ENST00000317749 // C22orf43 // chromosome 22 open reading frame 43 // 22q11.2 // 51233 /// ENST00000420789 // C22orf43 // chromosome 22 open reading frame 43 // 22q11.2 // 51233
181	7967109	-0.269898	C12orf43	BC014661 // C12orf43 // chromosome 12 open reading frame 43 // 12q // 64897 /// AK299170 // C12orf43 // chromosome 12 open reading frame 43 // 12q // 64897 /// AK301566 // C12orf43 // chromosome 12 open reading frame 43 // 12q // 64897 /// ENST00000288757 // C12orf43 // chromosome 12 open reading frame 43 // 12q // 64897 /// ENST00000445832 // C12orf43 // chromosome 12 open reading frame 43 // 12…
182	7905951	-0.265795	TRIM46	NM_025058 // TRIM46 // tripartite motif-containing 46 // 1q22 // 80128 /// ENST00000334634 // TRIM46 // tripartite motif-containing 46 // 1q22 // 80128 /// BC126372 // TRIM46 // tripartite motif-containing 46 // 1q22 // 80128 /// AK296300 // TRIM46 // tripartite motif-containing 46 // 1q22 // 80128 /// AY251386 // TRIM46 // tripartite motif-containing 46 // 1q22 // 80128 /// BC069416 // TRIM46 //…
183	7933121	-0.254425	CCNYL2	ENST00000426433 // CCNYL2 // cyclin Y-like 2 // 10q11.21 // 414194 /// ENST00000345581 // CCNYL2 // cyclin Y-like 2 // 10q11.21 // 414194 /// ENST00000431603 // CCNYL2 // cyclin Y-like 2 // 10q11.21 // 414194 /// BC039000 // CCNYL2 // cyclin Y-like 2 // 10q11.21 // 414194 /// XM_001714283 // CCNYL2 // cyclin Y-like 2 // 10q11.21 // 414194
184	8166289	-0.253942	CDKL5	NM_001037343 // CDKL5 // cyclin-dependent kinase-like 5 // Xp22 // 6792 /// NM_003159 // CDKL5 // cyclin-dependent kinase-like 5 // Xp22 // 6792 /// ENST00000379989 // CDKL5 // cyclin-dependent kinase-like 5 // Xp22 // 6792 /// ENST00000379996 // CDKL5 // cyclin-dependent kinase-like 5 // Xp22 // 6792 /// AY217744 // CDKL5 // cyclin-dependent kinase-like 5 // Xp22 // 6792
185	8124018	-0.245101		---
186	8148047	-0.241876		---
187	7913582	-0.231344	ZNF436	NM_001077195 // ZNF436 // zinc finger protein 436 // 1p36 // 80818 /// NM_030634 // ZNF436 // zinc finger protein 436 // 1p36 // 80818 /// NM_138479 // C1orf213 // chromosome 1 open reading frame 213 // 1p36.12 // 148898 /// ENST00000314011 // ZNF436 // zinc finger protein 436 // 1p36 // 80818 /// ENST00000374608 // ZNF436 // zinc finger protein 436 // 1p36 // 80818 /// ENST00000335648 // C1orf21…
188	8063534	-0.230786		---
189	8028789	-0.229359		---
190	7975616	-0.223117	DNAL1	NM_031427 // DNAL1 // dynein, axonemal, light chain 1 // 14q24.3 // 83544 /// ENST00000311089 // DNAL1 // dynein, axonemal, light chain 1 // 14q24.3 // 83544 /// BC005343 // DNAL1 // dynein, axonemal, light chain 1 // 14q24.3 // 83544
Total Downregulated:		190

## Sheet: Sup Table 1B Ago Upreg
Supplementary table 1B: Significantly upregulated genes upon treatment with agonist anti-Fas mAb
No.	ProbeSetID	Log-ratio: AGO	GeneName	gene_assignment
1	7967322	0.979077	GPR109B	NM_006018 // GPR109B // G protein-coupled receptor 109B // 12q24.31 // 8843 /// BC047891 // GPR109B // G protein-coupled receptor 109B // 12q24.31 // 8843 /// BC047891 // GPR109B // G protein-coupled receptor 109B // 12q24.31 // 8843 /// BC047891 // GPR109B // G protein-coupled receptor 109B // 12q24.31 // 8843
2	8111666	0.975578		---
3	8042830	0.974025	MTHFD2	NR_027405 // MTHFD2 // methylenetetrahydrofolate dehydrogenase (NADP+ dependent) 2, methenyltetrahydrofolate cyclohydrolase // 2p13.1 // 10797 /// NM_006636 // MTHFD2 // methylenetetrahydrofolate dehydrogenase (NADP+ dependent) 2, methenyltetrahydrofolate cyclohydrolase // 2p13.1 // 10797 /// ENST00000394053 // MTHFD2 // methylenetetrahydrofolate dehydrogenase (NADP+ dependent) 2, methenyltetrahy…
4	7903786	0.919708	CSF1	NM_000757 // CSF1 // colony stimulating factor 1 (macrophage) // 1p21-p13 // 1435 /// NM_172212 // CSF1 // colony stimulating factor 1 (macrophage) // 1p21-p13 // 1435 /// NM_172210 // CSF1 // colony stimulating factor 1 (macrophage) // 1p21-p13 // 1435 /// NM_172211 // CSF1 // colony stimulating factor 1 (macrophage) // 1p21-p13 // 1435 /// ENST00000329608 // CSF1 // colony stimulating factor 1 …
5	8041508	0.848429	QPCT	NM_012413 // QPCT // glutaminyl-peptide cyclotransferase // 2p22.2 // 25797 /// ENST00000338415 // QPCT // glutaminyl-peptide cyclotransferase // 2p22.2 // 25797 /// BC047756 // QPCT // glutaminyl-peptide cyclotransferase // 2p22.2 // 25797 /// ENST00000404976 // QPCT // glutaminyl-peptide cyclotransferase // 2p22.2 // 25797 /// ENST00000427681 // QPCT // glutaminyl-peptide cyclotransferase // 2p…
6	8117219	0.837907	ACOT13	NM_018473 // ACOT13 // acyl-CoA thioesterase 13 // 6p22.3 // 55856 /// NM_001160094 // ACOT13 // acyl-CoA thioesterase 13 // 6p22.3 // 55856 /// ENST00000230048 // ACOT13 // acyl-CoA thioesterase 13 // 6p22.3 // 55856 /// AF220186 // ACOT13 // acyl-CoA thioesterase 13 // 6p22.3 // 55856
7	7990757	0.830321	CTSH	NM_004390 // CTSH // cathepsin H // 15q24-q25 // 1512 /// ENST00000220166 // CTSH // cathepsin H // 15q24-q25 // 1512 /// ENST00000444399 // CTSH // cathepsin H // 15q24-q25 // 1512 /// ENST00000394758 // CTSH // cathepsin H // 15q24-q25 // 1512 /// BC002479 // CTSH // cathepsin H // 15q24-q25 // 1512
8	8124437	0.816969	HIST1H3F	NM_021018 // HIST1H3F // histone cluster 1, H3f // 6p22.2 // 8968 /// BC096131 // HIST1H3F // histone cluster 1, H3f // 6p22.2 // 8968
9	7990818	0.812452	BCL2A1	NM_001114735 // BCL2A1 // BCL2-related protein A1 // 15q24.3 // 597 /// NM_004049 // BCL2A1 // BCL2-related protein A1 // 15q24.3 // 597 /// ENST00000335661 // BCL2A1 // BCL2-related protein A1 // 15q24.3 // 597 /// ENST00000267953 // BCL2A1 // BCL2-related protein A1 // 15q24.3 // 597 /// U29680 // BCL2A1 // BCL2-related protein A1 // 15q24.3 // 597
10	8162502	0.7881	FBP1	NM_000507 // FBP1 // fructose-1,6-bisphosphatase 1 // 9q22.3 // 2203 /// NM_001127628 // FBP1 // fructose-1,6-bisphosphatase 1 // 9q22.3 // 2203 /// ENST00000375326 // FBP1 // fructose-1,6-bisphosphatase 1 // 9q22.3 // 2203 /// ENST00000415431 // FBP1 // fructose-1,6-bisphosphatase 1 // 9q22.3 // 2203 /// BC012927 // FBP1 // fructose-1,6-bisphosphatase 1 // 9q22.3 // 2203 /// ENST00000414122 // F…
11	8073062	0.776473	APOBEC3B	NM_004900 // APOBEC3B // apolipoprotein B mRNA editing enzyme, catalytic polypeptide-like 3B // 22q13.1-q13.2 // 9582 /// AK024854 // APOBEC3B // apolipoprotein B mRNA editing enzyme, catalytic polypeptide-like 3B // 22q13.1-q13.2 // 9582
12	7955462	0.768406		---
13	8118661	0.758911	PFDN6	NM_014260 // PFDN6 // prefoldin subunit 6 // 6p21.3 // 10471 /// ENST00000395131 // PFDN6 // prefoldin subunit 6 // 6p21.3 // 10471 /// ENST00000374607 // PFDN6 // prefoldin subunit 6 // 6p21.3 // 10471 /// ENST00000374606 // PFDN6 // prefoldin subunit 6 // 6p21.3 // 10471 /// ENST00000399385 // PFDN6 // prefoldin subunit 6 // 6p21.3 // 10471 /// ENST00000432864 // PFDN6 // prefoldin subunit 6 //…
14	8178270	0.758911	PFDN6	NM_014260 // PFDN6 // prefoldin subunit 6 // 6p21.3 // 10471 /// ENST00000395131 // PFDN6 // prefoldin subunit 6 // 6p21.3 // 10471 /// ENST00000374607 // PFDN6 // prefoldin subunit 6 // 6p21.3 // 10471 /// ENST00000374606 // PFDN6 // prefoldin subunit 6 // 6p21.3 // 10471 /// ENST00000399385 // PFDN6 // prefoldin subunit 6 // 6p21.3 // 10471 /// ENST00000432864 // PFDN6 // prefoldin subunit 6 //…
15	8179559	0.758911	PFDN6	NM_014260 // PFDN6 // prefoldin subunit 6 // 6p21.3 // 10471 /// ENST00000395131 // PFDN6 // prefoldin subunit 6 // 6p21.3 // 10471 /// ENST00000374607 // PFDN6 // prefoldin subunit 6 // 6p21.3 // 10471 /// ENST00000374606 // PFDN6 // prefoldin subunit 6 // 6p21.3 // 10471 /// ENST00000399385 // PFDN6 // prefoldin subunit 6 // 6p21.3 // 10471 /// ENST00000432864 // PFDN6 // prefoldin subunit 6 //…
16	8081348	0.756158	PCNP	NM_020357 // PCNP // PEST proteolytic signal containing nuclear protein // 3q12.3 // 57092 /// ENST00000265260 // PCNP // PEST proteolytic signal containing nuclear protein // 3q12.3 // 57092 /// AB037675 // PCNP // PEST proteolytic signal containing nuclear protein // 3q12.3 // 57092 /// ENST00000296024 // PCNP // PEST proteolytic signal containing nuclear protein // 3q12.3 // 57092
17	7958207	0.698175		---
18	8080621	0.696014	CCDC66	NR_024460 // CCDC66 // coiled-coil domain containing 66 // 3p14.3 // 285331 /// NM_001141947 // CCDC66 // coiled-coil domain containing 66 // 3p14.3 // 285331 /// NM_001012506 // CCDC66 // coiled-coil domain containing 66 // 3p14.3 // 285331 /// ENST00000394672 // CCDC66 // coiled-coil domain containing 66 // 3p14.3 // 285331 /// ENST00000326595 // CCDC66 // coiled-coil domain containing 66 // 3p…
19	8081431	0.687469	ALCAM	NM_001627 // ALCAM // activated leukocyte cell adhesion molecule // 3q13.1 // 214 /// ENST00000306107 // ALCAM // activated leukocyte cell adhesion molecule // 3q13.1 // 214 /// DQ486139 // ALCAM // activated leukocyte cell adhesion molecule // 3q13.1 // 214 /// ENST00000389926 // ALCAM // activated leukocyte cell adhesion molecule // 3q13.1 // 214 /// ENST00000389927 // ALCAM // activated leukoc…
20	8044919	0.675942	RALB	NM_002881 // RALB // v-ral simian leukemia viral oncogene homolog B (ras related; GTP binding protein) // 2cen-q13 // 5899 /// ENST00000272519 // RALB // v-ral simian leukemia viral oncogene homolog B (ras related; GTP binding protein) // 2cen-q13 // 5899 /// ENST00000420510 // RALB // v-ral simian leukemia viral oncogene homolog B (ras related; GTP binding protein) // 2cen-q13 // 5899 /// BC0181…
21	8005029	0.662316	MAP2K4	NM_003010 // MAP2K4 // mitogen-activated protein kinase kinase 4 // 17p11.2 // 6416 /// ENST00000353533 // MAP2K4 // mitogen-activated protein kinase kinase 4 // 17p11.2 // 6416 /// BC060764 // MAP2K4 // mitogen-activated protein kinase kinase 4 // 17p11.2 // 6416 /// ENST00000415385 // MAP2K4 // mitogen-activated protein kinase kinase 4 // 17p11.2 // 6416
22	8018482	0.645539	WBP2	NM_012478 // WBP2 // WW domain binding protein 2 // 17q25 // 23558 /// ENST00000254806 // WBP2 // WW domain binding protein 2 // 17q25 // 23558 /// BC010616 // WBP2 // WW domain binding protein 2 // 17q25 // 23558 /// BC007452 // WBP2 // WW domain binding protein 2 // 17q25 // 23558 /// AK293214 // WBP2 // WW domain binding protein 2 // 17q25 // 23558 /// AF087866 // WBP2 // WW domain binding pro…
23	7905116	0.626843	PLEKHO1	NM_016274 // PLEKHO1 // pleckstrin homology domain containing, family O member 1 // 1q21.2 // 51177 /// ENST00000369124 // PLEKHO1 // pleckstrin homology domain containing, family O member 1 // 1q21.2 // 51177 /// AF291105 // PLEKHO1 // pleckstrin homology domain containing, family O member 1 // 1q21.2 // 51177 /// ENST00000443480 // PLEKHO1 // pleckstrin homology domain containing, family O memb…
24	8015955	0.620889	ATXN7L3	NM_020218 // ATXN7L3 // ataxin 7-like 3 // 17q21.31 // 56970 /// NM_001098833 // ATXN7L3 // ataxin 7-like 3 // 17q21.31 // 56970 /// ENST00000389384 // ATXN7L3 // ataxin 7-like 3 // 17q21.31 // 56970 /// ENST00000454077 // ATXN7L3 // ataxin 7-like 3 // 17q21.31 // 56970 /// BC113595 // ATXN7L3 // ataxin 7-like 3 // 17q21.31 // 56970
25	8025601	0.595927	ICAM1	NM_000201 // ICAM1 // intercellular adhesion molecule 1 // 19p13.3-p13.2 // 3383 /// ENST00000264832 // ICAM1 // intercellular adhesion molecule 1 // 19p13.3-p13.2 // 3383 /// M24283 // ICAM1 // intercellular adhesion molecule 1 // 19p13.3-p13.2 // 3383 /// ENST00000433023 // ICAM1 // intercellular adhesion molecule 1 // 19p13.3-p13.2 // 3383 /// ENST00000423829 // ICAM1 // intercellular adhesion…
26	8167234	0.590392	RBM3	NM_006743 // RBM3 // RNA binding motif (RNP1, RRM) protein 3 // Xp11.2 // 5935 /// ENST00000376759 // RBM3 // RNA binding motif (RNP1, RRM) protein 3 // Xp11.2 // 5935 /// ENST00000376755 // RBM3 // RNA binding motif (RNP1, RRM) protein 3 // Xp11.2 // 5935 /// BX647914 // RBM3 // RNA binding motif (RNP1, RRM) protein 3 // Xp11.2 // 5935 /// ENST00000430348 // RBM3 // RNA binding motif (RNP1, RRM)…
27	8066214	0.560735	TGM2	NM_004613 // TGM2 // transglutaminase 2 (C polypeptide, protein-glutamine-gamma-glutamyltransferase) // 20q12 // 7052 /// NM_198951 // TGM2 // transglutaminase 2 (C polypeptide, protein-glutamine-gamma-glutamyltransferase) // 20q12 // 7052 /// ENST00000361475 // TGM2 // transglutaminase 2 (C polypeptide, protein-glutamine-gamma-glutamyltransferase) // 20q12 // 7052 /// ENST00000373403 // TGM2 // …
28	8173437	0.559827	CXorf65	NM_001025265 // CXorf65 // chromosome X open reading frame 65 // Xq13.1 // 158830 /// NR_033212 // CXorf65 // chromosome X open reading frame 65 // Xq13.1 // 158830 /// ENST00000438526 // CXorf65 // chromosome X open reading frame 65 // Xq13.1 // 158830 /// ENST00000374251 // CXorf65 // chromosome X open reading frame 65 // Xq13.1 // 158830
29	8023526	0.545219	LOC100132992	ENST00000446244 // LOC100132992 // similar to hCG1979072 // 18q21.31 // 100132992 /// XM_002345117 // LOC100132992 // similar to hCG1979072 // 18q21.31 // 100132992
30	8118142	0.538303	TNF	NM_000594 // TNF // tumor necrosis factor // 6p21.3 // 7124 /// ENST00000376122 // TNF // tumor necrosis factor (TNF superfamily, member 2) // 6p21.3 // 7124 /// ENST00000383496 // TNF // tumor necrosis factor (TNF superfamily, member 2) // 6p21.3 // 7124 /// ENST00000448781 // TNF // tumor necrosis factor (TNF superfamily, member 2) // 6p21.3 // 7124 /// ENST00000412275 // TNF // tumor necrosis …
31	8177983	0.538303	TNF	NM_000594 // TNF // tumor necrosis factor // 6p21.3 // 7124 /// ENST00000376122 // TNF // tumor necrosis factor (TNF superfamily, member 2) // 6p21.3 // 7124 /// ENST00000383496 // TNF // tumor necrosis factor (TNF superfamily, member 2) // 6p21.3 // 7124 /// ENST00000448781 // TNF // tumor necrosis factor (TNF superfamily, member 2) // 6p21.3 // 7124 /// ENST00000412275 // TNF // tumor necrosis …
32	8179263	0.538303	TNF	NM_000594 // TNF // tumor necrosis factor // 6p21.3 // 7124 /// ENST00000376122 // TNF // tumor necrosis factor (TNF superfamily, member 2) // 6p21.3 // 7124 /// ENST00000383496 // TNF // tumor necrosis factor (TNF superfamily, member 2) // 6p21.3 // 7124 /// ENST00000448781 // TNF // tumor necrosis factor (TNF superfamily, member 2) // 6p21.3 // 7124 /// ENST00000412275 // TNF // tumor necrosis …
33	8124391	0.519312	HIST1H2AB	NM_003513 // HIST1H2AB // histone cluster 1, H2ab // 6p21.3 // 8335 /// BC125140 // HIST1H2AB // histone cluster 1, H2ab // 6p21.3 // 8335
34	8050079	0.517572	RNASEH1	NM_002936 // RNASEH1 // ribonuclease H1 // 2p25 // 246243 /// ENST00000315212 // RNASEH1 // ribonuclease H1 // 2p25 // 246243 /// AK096913 // RNASEH1 // ribonuclease H1 // 2p25 // 246243 /// ENST00000436842 // RNASEH1 // ribonuclease H1 // 2p25 // 246243 /// ENST00000454734 // RNASEH1 // ribonuclease H1 // 2p25 // 246243
35	7997281	0.513078	TERF2IP	NM_018975 // TERF2IP // telomeric repeat binding factor 2, interacting protein // 16q23.1 // 54386 /// ENST00000300086 // TERF2IP // telomeric repeat binding factor 2, interacting protein // 16q23.1 // 54386 /// BC022428 // TERF2IP // telomeric repeat binding factor 2, interacting protein // 16q23.1 // 54386
36	8124134	0.508987	TPMT	NM_000367 // TPMT // thiopurine S-methyltransferase // 6p22.3 // 7172 /// ENST00000309983 // TPMT // thiopurine S-methyltransferase // 6p22.3 // 7172 /// BC009596 // TPMT // thiopurine S-methyltransferase // 6p22.3 // 7172
37	7960134	0.507578	ZNF26	NM_019591 // ZNF26 // zinc finger protein 26 // 12q24.33 // 7574 /// ENST00000328654 // ZNF26 // zinc finger protein 26 // 12q24.33 // 7574 /// ENST00000391574 // ZNF26 // zinc finger protein 26 // 12q24.33 // 7574 /// BC046206 // ZNF26 // zinc finger protein 26 // 12q24.33 // 7574
38	7978766	0.506838	FKBP3	NM_002013 // FKBP3 // FK506 binding protein 3, 25kDa // 14q21.2 // 2287 /// ENST00000216330 // FKBP3 // FK506 binding protein 3, 25kDa // 14q21.2 // 2287 /// ENST00000396062 // FKBP3 // FK506 binding protein 3, 25kDa // 14q21.2 // 2287 /// BC016288 // FKBP3 // FK506 binding protein 3, 25kDa // 14q21.2 // 2287
39	7926299	0.492253	HSPA14	NM_016299 // HSPA14 // heat shock 70kDa protein 14 // 10p13 // 51182 /// ENST00000378372 // HSPA14 // heat shock 70kDa protein 14 // 10p13 // 51182 /// AK292323 // HSPA14 // heat shock 70kDa protein 14 // 10p13 // 51182 /// BC119690 // HSPA14 // heat shock 70kDa protein 14 // 10p13 // 51182 /// AF112210 // HSPA14 // heat shock 70kDa protein 14 // 10p13 // 51182 /// AF143723 // HSPA14 // heat shoc…
40	8110415	0.46564	SUDS3	NM_022491 // SUDS3 // suppressor of defective silencing 3 homolog (S. cerevisiae) // 12q24.23 // 64426 /// ENST00000397564 // SUDS3 // suppressor of defective silencing 3 homolog (S. cerevisiae) // 12q24.23 // 64426 /// BC098404 // SUDS3 // suppressor of defective silencing 3 homolog (S. cerevisiae) // 12q24.23 // 64426
41	7931393	0.450807	GLRX3	NM_006541 // GLRX3 // glutaredoxin 3 // 10q26 // 10539 /// ENST00000368644 // GLRX3 // glutaredoxin 3 // 10q26 // 10539 /// ENST00000331244 // GLRX3 // glutaredoxin 3 // 10q26 // 10539 /// AK022131 // GLRX3 // glutaredoxin 3 // 10q26 // 10539
42	8128867	0.447861	CDK19	NM_015076 // CDK19 // cyclin-dependent kinase 19 // 6q21 // 23097 /// ENST00000368911 // CDC2L6 // cell division cycle 2-like 6 (CDK8-like) // 6q21 // 23097 /// AY028424 // CDK19 // cyclin-dependent kinase 19 // 6q21 // 23097 /// ENST00000323817 // CDC2L6 // cell division cycle 2-like 6 (CDK8-like) // 6q21 // 23097 /// ENST00000392576 // CDC2L6 // cell division cycle 2-like 6 (CDK8-like) // 6q21 …
43	8042373	0.44781	ETAA1	NM_019002 // ETAA1 // Ewing tumor-associated antigen 1 // 2p13-p15 // 54465 /// ENST00000272342 // ETAA1 // Ewing tumor-associated antigen 1 // 2p13-p15 // 54465 /// AJ242682 // ETAA1 // Ewing tumor-associated antigen 1 // 2p13-p15 // 54465
44	8055089	0.436537	POLR2D	NM_004805 // POLR2D // polymerase (RNA) II (DNA directed) polypeptide D // 2q21 // 5433 /// ENST00000272645 // POLR2D // polymerase (RNA) II (DNA directed) polypeptide D // 2q21 // 5433 /// BC017205 // POLR2D // polymerase (RNA) II (DNA directed) polypeptide D // 2q21 // 5433 /// ENST00000409955 // POLR2D // polymerase (RNA) II (DNA directed) polypeptide D // 2q21 // 5433 /// ENST00000411634 // P…
45	7991070	0.435568	HDGFRP3	NM_016073 // HDGFRP3 // hepatoma-derived growth factor, related protein 3 // 15q25.2 // 50810 /// ENST00000299633 // HDGFRP3 // hepatoma-derived growth factor, related protein 3 // 15q25.2 // 50810 /// BC040554 // HDGFRP3 // hepatoma-derived growth factor, related protein 3 // 15q25.2 // 50810
46	7919197	0.429504	POLR3GL	NM_032305 // POLR3GL // polymerase (RNA) III (DNA directed) polypeptide G (32kD)-like // 1q21.1 // 84265 /// ENST00000369314 // POLR3GL // polymerase (RNA) III (DNA directed) polypeptide G (32kD)-like // 1q21.1 // 84265 /// BC004355 // POLR3GL // polymerase (RNA) III (DNA directed) polypeptide G (32kD)-like // 1q21.1 // 84265 /// ENST00000369313 // POLR3GL // polymerase (RNA) III (DNA directed) p…
47	7935746	0.423675	BLOC1S2	NM_001001342 // BLOC1S2 // biogenesis of lysosomal organelles complex-1, subunit 2 // 10q24.31 // 282991 /// NM_173809 // BLOC1S2 // biogenesis of lysosomal organelles complex-1, subunit 2 // 10q24.31 // 282991 /// ENST00000441611 // BLOC1S2 // biogenesis of lysosomal organelles complex-1, subunit 2 // 10q24.31 // 282991 /// ENST00000361832 // BLOC1S2 // biogenesis of lysosomal organelles complex…
48	7926670	0.412765		---
49	8077103	0.412447	TYMP	NM_001113756 // TYMP // thymidine phosphorylase // 22q13|22q13.33 // 1890 /// NM_001113755 // TYMP // thymidine phosphorylase // 22q13|22q13.33 // 1890 /// NM_001953 // TYMP // thymidine phosphorylase // 22q13|22q13.33 // 1890 /// NM_001169109 // SCO2 // SCO cytochrome oxidase deficient homolog 2 (yeast) // 22q13.33 // 9997 /// NM_001169110 // SCO2 // SCO cytochrome oxidase deficient homolog 2 (y…
50	8003824	0.408221	CTNS	NM_004937 // CTNS // cystinosis, nephropathic // 17p13 // 1497 /// NM_001031681 // CTNS // cystinosis, nephropathic // 17p13 // 1497 /// ENST00000046640 // CTNS // cystinosis, nephropathic // 17p13 // 1497 /// ENST00000381870 // CTNS // cystinosis, nephropathic // 17p13 // 1497 /// ENST00000441220 // CTNS // cystinosis, nephropathic // 17p13 // 1497 /// BC032850 // CTNS // cystinosis, nephropathi…
51	8024391	0.378751	DOT1L	NM_032482 // DOT1L // DOT1-like, histone H3 methyltransferase (S. cerevisiae) // 19p13.3 // 84444 /// ENST00000398665 // DOT1L // DOT1-like, histone H3 methyltransferase (S. cerevisiae) // 19p13.3 // 84444 /// AF509504 // DOT1L // DOT1-like, histone H3 methyltransferase (S. cerevisiae) // 19p13.3 // 84444 /// ENST00000221482 // DOT1L // DOT1-like, histone H3 methyltransferase (S. cerevisiae) // 1…
52	7990830	0.366158	MESDC2	NM_015154 // MESDC2 // mesoderm development candidate 2 // 15q13 // 23184 /// ENST00000261758 // MESDC2 // mesoderm development candidate 2 // 15q13 // 23184 /// BC012746 // MESDC2 // mesoderm development candidate 2 // 15q13 // 23184 /// ENST00000422879 // MESDC2 // mesoderm development candidate 2 // 15q13 // 23184
53	7909446	0.362272	HSD11B1	NM_005525 // HSD11B1 // hydroxysteroid (11-beta) dehydrogenase 1 // 1q32-q41 // 3290 /// NM_181755 // HSD11B1 // hydroxysteroid (11-beta) dehydrogenase 1 // 1q32-q41 // 3290 /// ENST00000261465 // HSD11B1 // hydroxysteroid (11-beta) dehydrogenase 1 // 1q32-q41 // 3290 /// ENST00000367027 // HSD11B1 // hydroxysteroid (11-beta) dehydrogenase 1 // 1q32-q41 // 3290 /// ENST00000367028 // HSD11B1 // h…
54	8149399	0.350785	LONRF1	NM_152271 // LONRF1 // LON peptidase N-terminal domain and ring finger 1 // 8p23.1 // 91694 /// ENST00000398246 // LONRF1 // LON peptidase N-terminal domain and ring finger 1 // 8p23.1 // 91694 /// ENST00000284538 // LONRF1 // LON peptidase N-terminal domain and ring finger 1 // 8p23.1 // 91694 /// BC106042 // LONRF1 // LON peptidase N-terminal domain and ring finger 1 // 8p23.1 // 91694
55	8161857	0.323154	RFK	NM_018339 // RFK // riboflavin kinase // 9q21.13 // 55312 /// ENST00000257452 // RFK // riboflavin kinase // 9q21.13 // 55312 /// ENST00000376736 // RFK // riboflavin kinase // 9q21.13 // 55312 /// BC007069 // RFK // riboflavin kinase // 9q21.13 // 55312
56	8114365	0.320212	BRD8	NM_139199 // BRD8 // bromodomain containing 8 // 5q31 // 10902 /// NM_006696 // BRD8 // bromodomain containing 8 // 5q31 // 10902 /// NM_001164326 // BRD8 // bromodomain containing 8 // 5q31 // 10902 /// ENST00000254900 // BRD8 // bromodomain containing 8 // 5q31 // 10902 /// ENST00000230901 // BRD8 // bromodomain containing 8 // 5q31 // 10902 /// ENST00000455658 // BRD8 // bromodomain containing…
57	8065990	0.299513		---
58	7990429	0.296226	C15orf17	NM_020447 // C15orf17 // chromosome 15 open reading frame 17 // 15q24.1 // 57184 /// ENST00000357635 // C15orf17 // chromosome 15 open reading frame 17 // 15q24.1 // 57184 /// AK000005 // C15orf17 // chromosome 15 open reading frame 17 // 15q24.1 // 57184 /// ENST00000457294 // C15orf17 // chromosome 15 open reading frame 17 // 15q24.1 // 57184
59	8052399	0.272389	BCL11A	NM_022893 // BCL11A // B-cell CLL/lymphoma 11A (zinc finger protein) // 2p16.1 // 53335 /// NM_018014 // BCL11A // B-cell CLL/lymphoma 11A (zinc finger protein) // 2p16.1 // 53335 /// NM_138559 // BCL11A // B-cell CLL/lymphoma 11A (zinc finger protein) // 2p16.1 // 53335 /// ENST00000335712 // BCL11A // B-cell CLL/lymphoma 11A (zinc finger protein) // 2p16.1 // 53335 /// ENST00000356842 // BCL11A…
Total Upregulated:		59

## Sheet: Sup Table 1C Antag Downreg
Supplementary table 1C: Significantly downregulated genes upon treatment with antagonist anti-Fas mAb
No.	ProbeSetID	Log-ratio: ANT	Gene Name	gene_assignment
1	7905629	-1.16089		---
2	8013987	-0.984761		---
3	8016521	-0.913286		---
4	7931681	-0.879476		---
5	7967452	-0.719286		---
6	7921119	-0.655559		---
7	8135211	-0.634835	FAM185A	NR_026879 // FAM185A // family with sequence similarity 185, member A // 7q22.1FAM185A // family with sequence similarity 185, member A // 7q22.1 // 222234 /// ENST00000432852 // FAM185A // family with sequence similarity 185, member A // 7q22.1 // 222234
8	7934269	-0.633298		---
9	7942812	-0.60046		---
10	7934154	-0.598741		---
11	8109436	-0.583302		---
12	7937707	-0.553348	FAM99A	NR_026643 // FAM99A // family with sequence similarity 99, member A // 11p15.5 // 387742 /// AK124823 // FAM99A // family with sequence similarity 99, member A // 11p15.5 // 387742
13	7963406	-0.518093	KRT6B	NM_005555 // KRT6B // keratin 6B // 12q12-q13 // 3854 /// ENST00000252252 // KRT6B // keratin 6B // 12q12-q13 // 3854 /// BC034535 // KRT6B // keratin 6B // 12q12-q13 // 3854
14	8067901	-0.502473		---
15	7979658	-0.481573	GPX2	NM_002083 // GPX2 // glutathione peroxidase 2 (gastrointestinal) // 14q24.1 // 2877 /// ENST00000389614 // GPX2 // glutathione peroxidase 2 (gastrointestinal) // 14q24.1 // 2877 /// BC005277 // GPX2 // glutathione peroxidase 2 (gastrointestinal) // 14q24.1 // 2877
16	7919570	-0.466385		---
17	8018102	-0.459087	CPSF4L	NM_001129885 // CPSF4L // cleavage and polyadenylation specific factor 4-like // 17q25.1 // 642843 /// ENST00000344935 // CPSF4L // cleavage and polyadenylation specific factor 4-like // 17q25.1 // 642843 /// ENST00000397671 // CPSF4L // cleavage and polyadenylation specific factor 4-like // 17q25.1 // 642843 /// BC157870 // CPSF4L // cleavage and polyadenylation specific factor 4-like // 17q25.1…
18	7932610	-0.451505		---
19	8070386	-0.44827	C21orf87	AF426265 // C21orf87 // chromosome 21 open reading frame 87 // 21q22.2 // 257357 /// BC130301 // C21orf87 // chromosome 21 open reading frame 87 // 21q22.2 // 257357 /// ENST00000415435 // C21orf87 // chromosome 21 open reading frame 87 // 21q22.2 // 257357
20	8138086	-0.41284		---
21	7957528	-0.391536		---
22	8012883	-0.377014	HS3ST3A1	NM_006042 // HS3ST3A1 // heparan sulfate (glucosamine) 3-O-sulfotransferase 3A1 // 17p12-p11.2 // 9955 /// ENST00000284110 // HS3ST3A1 // heparan sulfate (glucosamine) 3-O-sulfotransferase 3A1 // 17p12-p11.2 // 9955 /// AF105376 // HS3ST3A1 // heparan sulfate (glucosamine) 3-O-sulfotransferase 3A1 // 17p12-p11.2 // 9955
23	7940253	-0.372389	MS4A6E	NM_139249 // MS4A6E // membrane-spanning 4-domains, subfamily A, member 6E // 11q12.2 // 245802 /// ENST00000300182 // MS4A6E // membrane-spanning 4-domains, subfamily A, member 6E // 11q12.2 // 245802 /// AF333758 // MS4A6E // membrane-spanning 4-domains, subfamily A, member 6E // 11q12.2 // 245802
24	8137925	-0.367512		---
25	8065719	-0.366843	PXMP4	NM_007238 // PXMP4 // peroxisomal membrane protein 4, 24kDa // 20q11.22 // 11264 /// NM_183397 // PXMP4 // peroxisomal membrane protein 4, 24kDa // 20q11.22 // 11264 /// ENST00000217398 // PXMP4 // peroxisomal membrane protein 4, 24kDa // 20q11.22 // 11264 /// ENST00000344022 // PXMP4 // peroxisomal membrane protein 4, 24kDa // 20q11.22 // 11264 /// AF072864 // PXMP4 // peroxisomal membrane prote…
26	8141380	-0.362981	ZNF3	NM_032924 // ZNF3 // zinc finger protein 3 // 7q22.1 // 7551 /// NM_017715 // ZNF3 // zinc finger protein 3 // 7q22.1 // 7551 /// NM_145914 // ZSCAN21 // zinc finger and SCAN domain containing 21 // 7q22.1 // 7589 /// ENST00000424697 // ZNF3 // zinc finger protein 3 // 7q22.1 // 7551 /// ENST00000299667 // ZNF3 // zinc finger protein 3 // 7q22.1 // 7551 /// ENST00000292450 // ZSCAN21 // zinc fing…
27	7942562	-0.347162	NEU3	NM_006656 // NEU3 // sialidase 3 (membrane sialidase) // 11q13.5 // 10825 /// ENST00000294064 // NEU3 // sialidase 3 (membrane sialidase) // 11q13.5 // 10825 /// Y18563 // NEU3 // sialidase 3 (membrane sialidase) // 11q13.5 // 10825
28	7961142	-0.343622	OLR1	NM_002543 // OLR1 // oxidized low density lipoprotein (lectin-like) receptor 1 // 12p13.2-p12.3 // 4973 /// NM_001172632 // OLR1 // oxidized low density lipoprotein (lectin-like) receptor 1 // 12p13.2-p12.3 // 4973 /// NM_001172633 // OLR1 // oxidized low density lipoprotein (lectin-like) receptor 1 // 12p13.2-p12.3 // 4973 /// ENST00000309539 // OLR1 // oxidized low density lipoprotein (lectin-l…
29	8051030	-0.331996	SLC5A6	NM_021095 // SLC5A6 // solute carrier family 5 (sodium-dependent vitamin transporter), member 6 // 2p23 // 8884 /// NR_028323 // SLC5A6 // solute carrier family 5 (sodium-dependent vitamin transporter), member 6 // 2p23 // 8884 /// ENST00000310574 // SLC5A6 // solute carrier family 5 (sodium-dependent vitamin transporter), member 6 // 2p23 // 8884 /// ENST00000408041 // SLC5A6 // solute carrier f…
30	7999079	-0.310309	ADCY9	NM_001116 // ADCY9 // adenylate cyclase 9 // 16p13.3 // 115 /// ENST00000294016 // ADCY9 // adenylate cyclase 9 // 16p13.3 // 115 /// BC151229 // ADCY9 // adenylate cyclase 9 // 16p13.3 // 115
31	7952707	-0.302582	PRDM10	NM_020228 // PRDM10 // PR domain containing 10 // 11q25 // 56980 /// NM_199437 // PRDM10 // PR domain containing 10 // 11q25 // 56980 /// NM_199438 // PRDM10 // PR domain containing 10 // 11q25 // 56980 /// NM_199439 // PRDM10 // PR domain containing 10 // 11q25 // 56980 /// ENST00000360871 // PRDM10 // PR domain containing 10 // 11q25 // 56980 /// ENST00000358825 // PRDM10 // PR domain containin…
32	8144639	-0.289005		---
33	7936923	-0.287774	ALDOAP2	M21191 // ALDOAP2 // aldolase A, fructose-bisphosphate pseudogene 2 // 10q26.13 // 228
34	8074916	-0.272565	C22orf43	NM_016449 // C22orf43 // chromosome 22 open reading frame 43 // 22q11.2 // 51233 /// CR456370 // C22orf43 // chromosome 22 open reading frame 43 // 22q11.2 // 51233 /// ENST00000317749 // C22orf43 // chromosome 22 open reading frame 43 // 22q11.2 // 51233 /// ENST00000420789 // C22orf43 // chromosome 22 open reading frame 43 // 22q11.2 // 51233
35	8051001	-0.26595	CGREF1	NM_006569 // CGREF1 // cell growth regulator with EF-hand domain 1 // 2p23.3 // 10669 /// NM_001166239 // CGREF1 // cell growth regulator with EF-hand domain 1 // 2p23.3 // 10669 /// NM_001166240 // CGREF1 // cell growth regulator with EF-hand domain 1 // 2p23.3 // 10669 /// ENST00000389521 // CGREF1 // cell growth regulator with EF-hand domain 1 // 2p23.3 // 10669 /// ENST00000260595 // CGREF1 /…
36	8138189	-0.246949	RPA3	NM_002947 // RPA3 // replication protein A3, 14kDa // 7p22 // 6119 /// ENST00000223129 // RPA3 // replication protein A3, 14kDa // 7p22 // 6119 /// ENST00000396682 // RPA3 // replication protein A3, 14kDa // 7p22 // 6119 /// ENST00000402771 // RPA3 // replication protein A3, 14kDa // 7p22 // 6119 /// BC009868 // RPA3 // replication protein A3, 14kDa // 7p22 // 6119 /// ENST00000406109 // RPA3 // …
37	8107985	-0.24044	CCNI2	NM_001039780 // CCNI2 // cyclin I family, member 2 // 5q31.1 // 645121 /// NM_001098811 // SEPT8 // septin 8 // 5q31 // 23176 /// ENST00000378731 // CCNI2 // cyclin I family, member 2 // 5q31.1 // 645121 /// ENST00000378719 // SEPT8 // septin 8 // 5q31 // 23176 /// BC132837 // CCNI2 // cyclin I family, member 2 // 5q31.1 // 645121
38	8124018	-0.227213		---
Total downregulated		38

## Sheet: Sup Table 1D Antago Upreg
Supplementary table 1D: Significantly upregulated genes upon treatment with antagonist anti-Fas mAb
No.	ProbeSetID	Log-ratio: ANT	Gene Name	gene_assignment
1	7955462	0.752865		---
2	8152626	0.676367		---
3	7933113	0.601791		---
4	7974245	0.560502	SDCCAG1	NM_004713 // SDCCAG1 // serologically defined colon cancer antigen 1 // 14q22 // 9147
5	8014702	0.560062	MLLT6	NM_005937 // MLLT6 // myeloid/lymphoid or mixed-lineage leukemia (trithorax homolog, Drosophila); translocated to, 6 // 17q21 // 4302 /// ENST00000325718 // MLLT6 // myeloid/lymphoid or mixed-lineage leukemia (trithorax homolog, Drosophila); translocated to, 6 // 17q21 // 4302 /// AY459295 // LOC100129395 // NS5ATP13TP1 // 17q12 // 100129395
6	8050079	0.53586	RNASEH1	NM_002936 // RNASEH1 // ribonuclease H1 // 2p25 // 246243 /// ENST00000315212 // RNASEH1 // ribonuclease H1 // 2p25 // 246243 /// AK096913 // RNASEH1 // ribonuclease H1 // 2p25 // 246243 /// ENST00000436842 // RNASEH1 // ribonuclease H1 // 2p25 // 246243 /// ENST00000454734 // RNASEH1 // ribonuclease H1 // 2p25 // 246243
7	8115666	0.44884	NUDCD2	NM_145266 // NUDCD2 // NudC domain containing 2 // 5q34 // 134492 /// ENST00000302764 // NUDCD2 // NudC domain containing 2 // 5q34 // 134492 /// BX538290 // NUDCD2 // NudC domain containing 2 // 5q34 // 134492
8	8110415	0.434324	SUDS3	NM_022491 // SUDS3 // suppressor of defective silencing 3 homolog (S. cerevisiae) // 12q24.23 // 64426 /// ENST00000397564 // SUDS3 // suppressor of defective silencing 3 homolog (S. cerevisiae) // 12q24.23 // 64426 /// BC098404 // SUDS3 // suppressor of defective silencing 3 homolog (S. cerevisiae) // 12q24.23 // 64426
9	8128867	0.420213	CDK19	NM_015076 // CDK19 // cyclin-dependent kinase 19 // 6q21 // 23097 /// ENST00000368911 // CDC2L6 // cell division cycle 2-like 6 (CDK8-like) // 6q21 // 23097 /// AY028424 // CDK19 // cyclin-dependent kinase 19 // 6q21 // 23097 /// ENST00000323817 // CDC2L6 // cell division cycle 2-like 6 (CDK8-like) // 6q21 // 23097 /// ENST00000392576 // CDC2L6 // cell division cycle 2-like 6 (CDK8-like) // 6q21 …
10	8042373	0.405223	ETAA1	NM_019002 // ETAA1 // Ewing tumor-associated antigen 1 // 2p13-p15 // 54465 /// ENST00000272342 // ETAA1 // Ewing tumor-associated antigen 1 // 2p13-p15 // 54465 /// AJ242682 // ETAA1 // Ewing tumor-associated antigen 1 // 2p13-p15 // 54465
11	8055089	0.39882	POLR2D	NM_004805 // POLR2D // polymerase (RNA) II (DNA directed) polypeptide D // 2q21 // 5433 /// ENST00000272645 // POLR2D // polymerase (RNA) II (DNA directed) polypeptide D // 2q21 // 5433 /// BC017205 // POLR2D // polymerase (RNA) II (DNA directed) polypeptide D // 2q21 // 5433 /// ENST00000409955 // POLR2D // polymerase (RNA) II (DNA directed) polypeptide D // 2q21 // 5433 /// ENST00000411634 // P…
12	8107887	0.382093	CSF2	NM_000758 // CSF2 // colony stimulating factor 2 (granulocyte-macrophage) // 5q31.1 // 1437 /// ENST00000296871 // CSF2 // colony stimulating factor 2 (granulocyte-macrophage) // 5q31.1 // 1437 /// M11220 // CSF2 // colony stimulating factor 2 (granulocyte-macrophage) // 5q31.1 // 1437
13	8137693	0.361593	COX19	NM_001031617 // COX19 // COX19 cytochrome c oxidase assembly homolog (S. cerevisiae) // 7p22.3 // 90639 /// AY957566 // COX19 // COX19 cytochrome c oxidase assembly homolog (S. cerevisiae) // 7p22.3 // 90639 /// AK290517 // ADAP1 // ArfGAP with dual PH domains 1 // 7p22.3 // 11033 /// ENST00000457254 // ADAP1 // ArfGAP with dual PH domains 1 // 7p22.3 // 11033
14	8063427	0.325661	MOCS3	NM_014484 // MOCS3 // molybdenum cofactor synthesis 3 // 20q13.13 // 27304 /// ENST00000244051 // MOCS3 // molybdenum cofactor synthesis 3 // 20q13.13 // 27304 /// BC015939 // MOCS3 // molybdenum cofactor synthesis 3 // 20q13.13 // 27304
15	7949019	0.321156		---
16	8010080	0.319553	SNORD1B	NR_004396 // SNORD1B // small nucleolar RNA, C/D box 1B // 17q25.1 // 677849
17	8036444	0.291278	ZNF573	NM_152360 // ZNF573 // zinc finger protein 573 // 19q13.12 // 126231 /// NM_001172689 // ZNF573 // zinc finger protein 573 // 19q13.12 // 126231 /// NM_001172690 // ZNF573 // zinc finger protein 573 // 19q13.12 // 126231 /// NM_001172691 // ZNF573 // zinc finger protein 573 // 19q13.12 // 126231 /// NM_001172692 // ZNF573 // zinc finger protein 573 // 19q13.12 // 126231 /// ENST00000339503 // ZNF…
18	8166124	0.263207	UBE2E3	NM_006357 // UBE2E3 // ubiquitin-conjugating enzyme E2E 3 (UBC4/5 homolog, yeast) // 2q32.1 // 10477 /// NM_182678 // UBE2E3 // ubiquitin-conjugating enzyme E2E 3 (UBC4/5 homolog, yeast) // 2q32.1 // 10477 /// ENST00000410114 // UBE2E3 // ubiquitin-conjugating enzyme E2E 3 (UBC4/5 homolog, yeast) // 2q32.1 // 10477 /// ENST00000392415 // UBE2E3 // ubiquitin-conjugating enzyme E2E 3 (UBC4/5 homolo…
Total Upregulated:		18
