# Supplementary material for: A Fashi Lymphoproliferative Phenotype Reveals Non-Apoptotic Fas Signaling in HTLV-1-Associated Neuroinflammation
Source: Front Immunol. 2017 Feb 14;8:97. doi: 10.3389/fimmu.2017.00097 (PMC5306374; doi:10.3389/fimmu.2017.00097)
Supplement: Supplementary file 3 [file table_2.xlsx]

## Sheet: Biological functions (Agonist)
Supplementary table 2: Significant biological functions upon treatment with agonist Fas mAb
Category	Functions Annotation	p-Value	Molecules	# Molecules
Cellular Movement	cell movement of myeloid cells	1.53E-03	CCL21,CSF1,CXCL3,ICAM1,QPCT,TGM2,TNF,VIPR1	8
Hematological System Development and Function	cell movement of myeloid cells	1.53E-03	CCL21,CSF1,CXCL3,ICAM1,QPCT,TGM2,TNF,VIPR1	8
Immune Cell Trafficking	cell movement of myeloid cells	1.53E-03	CCL21,CSF1,CXCL3,ICAM1,QPCT,TGM2,TNF,VIPR1	8
Cell-To-Cell Signaling and Interaction	binding of cells	8.30E-03	ALCAM,CCL21,CSF1,CXCL3,ICAM1,TGM2,TNF,VIPR1	8
Reproductive System Disease	endometriosis	1.08E-02	APOBEC3B,CCL21,CTSH,GUCY1A2,ICAM1,RALB,SLC18A2,TNF	8
Organismal Injury and Abnormalities	Pain	1.24E-03	CHRNA3,CHRNA7,CHRNB1,GUCY1A2,HIST1H2AB/HIST1H2AE,SLC18A2,TNF	7
Cardiovascular Disease	Hypertension	2.40E-03	CHRNA3,CHRNA7,CHRNB1,GUCY1A2,ICAM1,SLC18A2,TNF	7
Cellular Movement	cell movement of mononuclear leukocytes	7.02E-03	CCL21,CXCL3,ICAM1,QPCT,TGM2,TNF,VIPR1	7
Hematological System Development and Function	cell movement of mononuclear leukocytes	7.02E-03	CCL21,CXCL3,ICAM1,QPCT,TGM2,TNF,VIPR1	7
Immune Cell Trafficking	cell movement of mononuclear leukocytes	7.02E-03	CCL21,CXCL3,ICAM1,QPCT,TGM2,TNF,VIPR1	7
Cellular Movement	cell movement of phagocytes	8.55E-03	CCL21,CSF1,CXCL3,ICAM1,QPCT, TNF,VIPR1	7
Hematological System Development and Function	cell movement of phagocytes	8.55E-03	CCL21,CSF1,CXCL3,ICAM1,QPCT, TNF,VIPR1	7
Immune Cell Trafficking	cell movement of phagocytes	8.55E-03	CCL21,CSF1,CXCL3,ICAM1,QPCT, TNF,VIPR1	7
Inflammatory Response	cell movement of phagocytes	8.55E-03	CCL21,CSF1,CXCL3,ICAM1,QPCT, TNF,VIPR1	7
Cell-To-Cell Signaling and Interaction	binding of tumor cell lines	5.89E-04	ALCAM,CSF1,CXCL3,ICAM1,TNF, VIPR1	6
Cellular Movement	migration of phagocytes	1.85E-03	CCL21,CSF1,CXCL3,ICAM1,QPCT, TNF	6
Hematological System Development and Function	migration of phagocytes	1.85E-03	CCL21,CSF1,CXCL3,ICAM1,QPCT, TNF	6
Immune Cell Trafficking	migration of phagocytes	1.85E-03	CCL21,CSF1,CXCL3,ICAM1,QPCT, TNF	6
Inflammatory Response	migration of phagocytes	1.85E-03	CCL21,CSF1,CXCL3,ICAM1,QPCT, TNF	6
Cellular Movement	migration of mononuclear leukocytes	7.96E-03	CCL21,CXCL3,ICAM1,QPCT,TGM2,TNF	6
Hematological System Development and Function	migration of mononuclear leukocytes	7.96E-03	CCL21,CXCL3,ICAM1,QPCT,TGM2,TNF	6
Immune Cell Trafficking	migration of mononuclear leukocytes	7.96E-03	CCL21,CXCL3,ICAM1,QPCT,TGM2,TNF	6
Hematological System Development and Function	adhesion of immune cells	8.43E-03	CCL21,CSF1,CXCL3,ICAM1,TGM2, TNF	6
Immune Cell Trafficking	adhesion of immune cells	8.43E-03	CCL21,CSF1,CXCL3,ICAM1,TGM2, TNF	6
Cell-To-Cell Signaling and Interaction	adhesion of immune cells	8.43E-03	CCL21,CSF1,CXCL3,ICAM1,TGM2, TNF	6
Tissue Development	adhesion of immune cells	8.43E-03	CCL21,CSF1,CXCL3,ICAM1,TGM2, TNF	6
Hematological System Development and Function	quantity of mononuclear leukocytes	4.76E-04	BCL2A1,CSF1,ICAM1,MAP2K4,TNF	5
Tissue Morphology	quantity of mononuclear leukocytes	4.76E-04	BCL2A1,CSF1,ICAM1,MAP2K4,TNF	5
Neurological Disease	addiction	7.33E-04	CHRNA3,CHRNA7,CHRNB1, CYP2A13/CYP2A6,SLC18A2	5
Psychological Disorders	addiction	7.33E-04	CHRNA3,CHRNA7,CHRNB1,CYP2A13/CYP2A6,SLC18A2	5
Cell-To-Cell Signaling and Interaction	response of phagocytes	9.54E-04	CCL21,CXCL3,ICAM1,TGM2,TNF	5
Inflammatory Response	response of phagocytes	9.54E-04	CCL21,CXCL3,ICAM1,TGM2,TNF	5
Cell-To-Cell Signaling and Interaction	cell-cell adhesion	1.48E-03	CASR,ICAM1,REG3A,TNF,WBP2	5
Tissue Development	cell-cell adhesion	1.48E-03	CASR,ICAM1,REG3A,TNF,WBP2	5
Cellular Movement	cell movement of monocytes	3.15E-03	CXCL3,ICAM1,QPCT,TNF,VIPR1	5
Hematological System Development and Function	cell movement of monocytes	3.15E-03	CXCL3,ICAM1,QPCT,TNF,VIPR1	5
Immune Cell Trafficking	cell movement of monocytes	3.15E-03	CXCL3,ICAM1,QPCT,TNF,VIPR1	5
Inflammatory Response	cell movement of monocytes	3.15E-03	CXCL3,ICAM1,QPCT,TNF,VIPR1	5
Cellular Development	proliferation of epithelial cell lines	4.48E-03	CASR,PTGES,QPCT,REG3A,TNF	5
Cellular Growth and Proliferation	proliferation of epithelial cell lines	4.48E-03	CASR,PTGES,QPCT,REG3A,TNF	5
Hair and Skin Development and Function	proliferation of epithelial cell lines	4.48E-03	CASR,PTGES,QPCT,REG3A,TNF	5
Cellular Movement	chemotaxis of myeloid cells	9.71E-03	CCL21,CSF1,CXCL3,TNF,VIPR1	5
Hematological System Development and Function	chemotaxis of myeloid cells	9.71E-03	CCL21,CSF1,CXCL3,TNF,VIPR1	5
Immune Cell Trafficking	chemotaxis of myeloid cells	9.71E-03	CCL21,CSF1,CXCL3,TNF,VIPR1	5
Inflammatory Response	chemotaxis of myeloid cells	9.71E-03	CCL21,CSF1,CXCL3,TNF,VIPR1	5
Cellular Movement	chemotaxis of phagocytes	1.11E-02	CCL21,CSF1,CXCL3,TNF,VIPR1	5
Hematological System Development and Function	chemotaxis of phagocytes	1.11E-02	CCL21,CSF1,CXCL3,TNF,VIPR1	5
Immune Cell Trafficking	chemotaxis of phagocytes	1.11E-02	CCL21,CSF1,CXCL3,TNF,VIPR1	5
Inflammatory Response	chemotaxis of phagocytes	1.11E-02	CCL21,CSF1,CXCL3,TNF,VIPR1	5
Hematological System Development and Function	activation of myeloid cells	1.33E-02	CASR,CSF1,CXCL3,ICAM1,TNF	5
Immune Cell Trafficking	activation of myeloid cells	1.33E-02	CASR,CSF1,CXCL3,ICAM1,TNF	5
Cell-To-Cell Signaling and Interaction	activation of myeloid cells	1.33E-02	CASR,CSF1,CXCL3,ICAM1,TNF	5
Inflammatory Response	activation of myeloid cells	1.33E-02	CASR,CSF1,CXCL3,ICAM1,TNF	5
Cellular Growth and Proliferation	proliferation of epithelial cells	1.39E-02	BCL2A1,CASR,SOX2,TGM2,TNF	5
