# Supplementary material for: A Fashi Lymphoproliferative Phenotype Reveals Non-Apoptotic Fas Signaling in HTLV-1-Associated Neuroinflammation
Source: Front Immunol. 2017 Feb 14;8:97. doi: 10.3389/fimmu.2017.00097 (PMC5306374; doi:10.3389/fimmu.2017.00097)
Supplement: Supplementary file 4 [file table_3.xlsx]

## Sheet: GenesCorrelatedToFasRNAExvivo
Supplementary table 3: Genes significantly correlating to Fas mRNA in HAM/TSP ex vivo transcriptome
ProbeSetID	hgnc	entrez	rSpearman	pvalSpearman	BH-corrected.pvalSpearman
7933640	A1CF	29974	-0.942857	0.00480466	0.0302627
8010071	AANAT	15	-0.942857	0.00480466	0.0302627
8100478	AASDH	132949	1	0	0
8010583	AATK-AS1	388428	-1	0	0
8058708	ABCA12	26154	-0.942857	0.00480466	0.0302627
8017885	ABCA8	10351	-0.942857	0.00480466	0.0302627
8056583	ABCB11	8647	-0.942857	0.00480466	0.0302627
8067877	ABCC13	150000	-1	0	0
7999591	ABCC6P2	730013	-0.942857	0.00480466	0.0302627
7961710	ABCC9	10060	-0.942857	0.00480466	0.0302627
7962312	ABCD2	225	0.942857	0.00480466	0.0302627
8097647	ABCE1	6059	1	0	0
8143905	ABCF2	10061	0.942857	0.00480466	0.0302627
7969979	ABHD13	84945	0.942857	0.00480466	0.0302627
8064203	ABHD16B	140701	-0.942857	0.00480466	0.0302627
7985310	ABHD17C	58489	-1	0	0
7932616	ABI1	10006	0.942857	0.00480466	0.0302627
8109093	ABLIM3	22885	-1	0	0
7947462	ABTB2	25841	-0.942857	0.00480466	0.0302627
8090715	ACAD11	84129	0.942857	0.00480466	0.0302627
7902367	ACADM	34	1	0	0
7939494	ACCSL	390110	-1	0	0
8171449	ACE2	59272	-0.942857	0.00480466	0.0302627
7942679	ACER3	55331	0.942857	0.00480466	0.0302627
8122334	ACKR4	51554	-0.942857	0.00480466	0.0302627
8154733	ACO1	48	0.942857	0.00480466	0.0302627
8112920	ACOT12	134526	-0.942857	0.00480466	0.0302627
8117219	ACOT13	55856	0.942857	0.00480466	0.0302627
8171802	ACOT9	23597	0.942857	0.00480466	0.0302627
8039961	ACP1	52	1	0	0
8030736	ACPT	93650	-0.942857	0.00480466	0.0302627
7952503	ACRV1	56	-1	0	0
7993756	ACSM3	6296	0.942857	0.00480466	0.0302627
7987315	ACTC1	70	-1	0	0
8042337	ACTR2	10097	0.942857	0.00480466	0.0302627
8092002	ACTRT3	84517	-0.942857	0.00480466	0.0302627
7955535	ACVR1B	91	-0.942857	0.00480466	0.0302627
7989224	ADAM10	102	0.942857	0.00480466	0.0302627
7975406	ADAM21	8747	-1	0	0
8064686	ADAM33	80332	-0.942857	0.00480466	0.0302627
7986629	ADAM6	8755	-0.942857	0.00480466	0.0302627
8146000	ADAM9	8754	0.942857	0.00480466	0.0302627
7945232	ADAMTS15	170689	-0.942857	0.00480466	0.0302627
7991516	ADAMTS17	170691	-1	0	0
7962384	ADAMTS20	80070	-0.942857	0.00480466	0.0302627
8032249	ADAMTSL5	339366	-0.942857	0.00480466	0.0302627
8002904	ADAT1	23536	0.942857	0.00480466	0.0302627
8122561	ADGB	79747	-0.942857	0.00480466	0.0302627
8101852	ADH4	127	-1	0	0
8101904	ADH7	131	-0.942857	0.00480466	0.0302627
8146687	ADHFE1	137872	0.942857	0.00480466	0.0302627
8050071	ADI1	55256	0.942857	0.00480466	0.0302627
7928471	ADK	132	1	0	0
7930482	ADRA2A	150	-0.942857	0.00480466	0.0302627
8109086	ADRB2	154	0.942857	0.00480466	0.0302627
8073242	ADSL	158	0.942857	0.00480466	0.0302627
8109120	AFAP1L1	134265	-0.942857	0.00480466	0.0302627
7936439	AFAP1L2	84632	-0.942857	0.00480466	0.0302627
8042291	AFTPH	54812	1	0	0
8103834	AGA	175	0.942857	0.00480466	0.0302627
7928890	AGAP11	119385	-0.942857	0.00480466	0.0302627
8106429	AGGF1	55109	0.942857	0.00480466	0.0302627
7900051	AGO3	192669	0.942857	0.00480466	0.0302627
7903803	AHCYL1	10768	0.942857	0.00480466	0.0302627
8136095	AHCYL2	23382	1	0	0
8084648	AHSG	197	-0.942857	0.00480466	0.0302627
7917148	AIDA	64853	1	0	0
8096718	AIMP1	9255	0.942857	0.00480466	0.0302627
7916590	AK2	204	0.942857	0.00480466	0.0302627
7968835	AKAP11	11215	0.942857	0.00480466	0.0302627
8122807	AKAP12	9590	-0.942857	0.00480466	0.0302627
8134122	AKAP9	10142	0.942857	0.00480466	0.0302627
7925939	AKR1C4	1109	-0.942857	0.00480466	0.0302627
8136459	AKR1D1	6718	-1	0	0
7925531	AKT3	10000	0.942857	0.00480466	0.0302627
8173135	ALAS2	212	-0.942857	0.00480466	0.0302627
8081431	ALCAM	214	0.942857	0.00480466	0.0302627
7989199	ALDH1A2	8854	-0.942857	0.00480466	0.0302627
7965979	ALDH1L2	160428	-0.942857	0.00480466	0.0302627
8005638	ALDH3A2	224	0.942857	0.00480466	0.0302627
7949882	ALDH3B2	222	-0.942857	0.00480466	0.0302627
8129695	ALDH8A1	64577	-0.942857	0.00480466	0.0302627
7954789	ALG10B	144245	0.942857	0.00480466	0.0302627
8169412	ALG13	79868	0.942857	0.00480466	0.0302627
7950654	ALG8	79053	1	0	0
7951633	ALG9	79796	0.942857	0.00480466	0.0302627
8012309	ALOX12B	242	-0.942857	0.00480466	0.0302627
8049128	ALPPL2	251	-0.942857	0.00480466	0.0302627
8121489	AMD1	262	1	0	0
7957654	AMDHD1	144193	-0.942857	0.00480466	0.0302627
7918794	AMPD1	270	-1	0	0
8009432	AMZ2	51321	1	0	0
8017704	AMZ2P1	201283	1	0	0
8103005	ANAPC10	10393	0.942857	0.00480466	0.0302627
8094408	ANAPC4	29945	0.942857	0.00480466	0.0302627
7967149	ANAPC5	51433	0.942857	0.00480466	0.0302627
7966301	ANAPC7	51434	0.942857	0.00480466	0.0302627
8149071	ANGPT2	285	-0.942857	0.00480466	0.0302627
8150439	ANK1	286	-0.942857	0.00480466	0.0302627
8096959	ANK2	287	-0.942857	0.00480466	0.0302627
7933772	ANK3	288	1	0	0
8108510	ANKHD1-EIF4EBP3	404734	0.942857	0.00480466	0.0302627
8134180	ANKIB1	54467	1	0	0
7943943	ANKK1	255239	-1	0	0
8026712	ANKLE1	126549	-0.942857	0.00480466	0.0302627
8112596	ANKRA2	57763	0.942857	0.00480466	0.0302627
8053801	ANKRD36	375248	0.942857	0.00480466	0.0302627
8043697	ANKRD36B	57730	0.942857	0.00480466	0.0302627
8054064	ANKRD36B	57730	0.942857	0.00480466	0.0302627
8053834	ANKRD36B	57730	0.942857	0.00480466	0.0302627
7922382	ANKRD45	339416	-0.942857	0.00480466	0.0302627
7943231	ANKRD49	54851	1	0	0
8135697	ANKRD7	56311	-0.942857	0.00480466	0.0302627
7942135	ANO1	55107	-0.942857	0.00480466	0.0302627
8086467	ANO10	55129	0.942857	0.00480466	0.0302627
7954997	ANO6	196527	0.942857	0.00480466	0.0302627
8042439	ANTXR1	84168	-0.942857	0.00480466	0.0302627
8101260	ANTXR2	118429	0.942857	0.00480466	0.0302627
8102619	ANXA5	308	0.942857	0.00480466	0.0302627
7934367	ANXA7	310	0.942857	0.00480466	0.0302627
8139033	AOAH	313	1	0	0
8137271	AOC1	26	-1	0	0
8135080	AP1S1	1174	-0.942857	0.00480466	0.0302627
8017210	AP1S2	8905	0.942857	0.00480466	0.0302627
8084345	AP2M1	1173	0.942857	0.00480466	0.0302627
8112772	AP3B1	8546	0.942857	0.00480466	0.0302627
7934513	AP3M1	26985	1	0	0
7991357	AP3S2	10239	0.942857	0.00480466	0.0302627
7974566	AP5M1	55745	0.942857	0.00480466	0.0302627
8099982	APBB2	323	-1	0	0
8107330	APC	324	1	0	0
8067270	APCDD1L	164284	-0.942857	0.00480466	0.0302627
7984124	APH1B	83464	0.942857	0.00480466	0.0302627
7939424	API5	8539	1	0	0
7897632	APITD1-CORT	100526739	-1	0	0
7922804	APOBEC4	403314	-0.942857	0.00480466	0.0302627
8029551	APOC2	344	-1	0	0
7944035	APOC3	345	-0.942857	0.00480466	0.0302627
8077204	APOC3	345	-0.942857	0.00480466	0.0302627
8029547	APOC4	346	-0.942857	0.00480466	0.0302627
8171823	APOO	79135	1	0	0
8069644	APP	351	0.942857	0.00480466	0.0302627
8160663	AQP7	364	-0.942857	0.00480466	0.0302627
8161558	AQP7P1	375719	-0.942857	0.00480466	0.0302627
7987325	AQR	9716	0.942857	0.00480466	0.0302627
7980189	AREL1	9870	0.942857	0.00480466	0.0302627
8088339	ARF4	378	0.942857	0.00480466	0.0302627
8076515	ARFGAP3	26286	1	0	0
8151149	ARFGEF1	10565	0.942857	0.00480466	0.0302627
7972723	ARGLU1	55082	0.942857	0.00480466	0.0302627
8045563	ARHGAP15	55843	0.942857	0.00480466	0.0302627
8129458	ARHGAP18	93663	0.942857	0.00480466	0.0302627
7935403	ARHGAP19	84986	0.942857	0.00480466	0.0302627
7943347	ARHGAP42	143872	-0.942857	0.00480466	0.0302627
7973840	ARHGAP5	394	0.942857	0.00480466	0.0302627
8144315	ARHGEF10	9639	-0.942857	0.00480466	0.0302627
8144281	ARHGEF10	9639	-0.942857	0.00480466	0.0302627
7956551	ARHGEF25	115557	-0.942857	0.00480466	0.0302627
8088247	ARHGEF3	50650	0.942857	0.00480466	0.0302627
8109161	ARHGEF37	389337	-0.942857	0.00480466	0.0302627
8175393	ARHGEF6	9459	1	0	0
7970111	ARHGEF7	8874	0.942857	0.00480466	0.0302627
7955019	ARID2	196528	0.942857	0.00480466	0.0302627
7974621	ARID4A	5926	1	0	0
7984641	ARIH1	25820	0.942857	0.00480466	0.0302627
8016285	ARL17A	51326	0.942857	0.00480466	0.0302627
8016300	ARL17A	51326	0.942857	0.00480466	0.0302627
7996012	ARL2BP	23568	0.942857	0.00480466	0.0302627
7936041	ARL3	403	-0.942857	0.00480466	0.0302627
8055862	ARL5A	26225	0.942857	0.00480466	0.0302627
7926531	ARL5B	221079	0.942857	0.00480466	0.0302627
8014787	ARL5C	390790	-0.942857	0.00480466	0.0302627
7999834	ARL6IP1	23204	0.942857	0.00480466	0.0302627
8080926	ARL6IP5	10550	1	0	0
8077450	ARL8B	55207	0.942857	0.00480466	0.0302627
8095246	ARL9	132946	-0.942857	0.00480466	0.0302627
8118981	ARMC12	221481	-1	0	0
8082940	ARMC8	25852	0.942857	0.00480466	0.0302627
8049044	ARMC9	80210	-1	0	0
7985285	ARNT2	9915	-0.942857	0.00480466	0.0302627
7954527	ARNTL2	56938	-0.942857	0.00480466	0.0302627
7922793	ARPC5	10092	0.942857	0.00480466	0.0302627
7988963	ARPP19	10776	1	0	0
8110618	ARPP19	10776	0.942857	0.00480466	0.0302627
8113073	ARRDC3	57561	1	0	0
8095806	ART3	419	-0.942857	0.00480466	0.0302627
7961507	ART4	420	-1	0	0
7900878	ARTN	9048	-0.942857	0.00480466	0.0302627
7910494	ARV1	64801	0.942857	0.00480466	0.0302627
8082583	ARVP6125	442092	-0.942857	0.00480466	0.0302627
8149534	ASAH1	427	0.942857	0.00480466	0.0302627
8088292	ASB14	142686	-0.942857	0.00480466	0.0302627
8164572	ASB6	140459	0.942857	0.00480466	0.0302627
7986433	ASB7	140460	0.942857	0.00480466	0.0302627
7962783	ASB8	140461	0.942857	0.00480466	0.0302627
8171392	ASB9	140462	-0.942857	0.00480466	0.0302627
8128472	ASCC3	10973	0.942857	0.00480466	0.0302627
8145894	ASH2L	9070	0.942857	0.00480466	0.0302627
7955317	ASIC1	41	-1	0	0
7934870	ATAD1	84896	0.942857	0.00480466	0.0302627
8152668	ATAD2	29028	0.942857	0.00480466	0.0302627
8050658	ATAD2B	54454	1	0	0
8024712	ATCAY	85300	-0.942857	0.00480466	0.0302627
7936762	ATE1	11101	0.942857	0.00480466	0.0302627
7955425	ATF1	466	1	0	0
8056909	ATF2	1386	0.942857	0.00480466	0.0302627
8030557	ATF5	22809	-0.942857	0.00480466	0.0302627
7906819	ATF6	22926	1	0	0
7954104	ATF7IP	55729	0.942857	0.00480466	0.0302627
7993167	ATF7IP2	80063	0.942857	0.00480466	0.0302627
8113651	ATG12	9140	0.942857	0.00480466	0.0302627
8089527	ATG3	64422	1	0	0
7901895	ATG4C	84938	0.942857	0.00480466	0.0302627
8051589	ATL2	64225	0.942857	0.00480466	0.0302627
7943620	ATM	472	1	0	0
7997396	ATMIN	23300	0.942857	0.00480466	0.0302627
7970162	ATP11A	23250	0.942857	0.00480466	0.0302627
8084173	ATP11B	23200	1	0	0
8004545	ATP1B2	482	-1	0	0
8083136	ATP1B3	483	0.942857	0.00480466	0.0302627
8082607	ATP2C1	27032	0.942857	0.00480466	0.0302627
7926084	ATP5C1	509	1	0	0
8067288	ATP5E	514	0.942857	0.00480466	0.0302627
7903972	ATP5F1	515	0.942857	0.00480466	0.0302627
8018288	ATP5H	10476	0.942857	0.00480466	0.0302627
8147145	ATP6V0D2	245972	-0.942857	0.00480466	0.0302627
8147724	ATP6V1C1	528	1	0	0
7979698	ATP6V1D	51382	0.942857	0.00480466	0.0302627
8074251	ATP6V1E1	529	0.942857	0.00480466	0.0302627
8157454	ATP6V1G1	9550	0.942857	0.00480466	0.0302627
8124942	ATP6V1G2	534	-0.942857	0.00480466	0.0302627
8179762	ATP6V1G2	534	-0.942857	0.00480466	0.0302627
8150797	ATP6V1H	51606	0.942857	0.00480466	0.0302627
8100026	ATP8A1	10396	0.942857	0.00480466	0.0302627
8155026	ATP8B5P	158381	-1	0	0
8176276	ATRX	546	0.942857	0.00480466	0.0302627
8073799	ATXN10	25814	1	0	0
8142098	ATXN7L1	222255	0.942857	0.00480466	0.0302627
8142100	ATXN7L1	222255	0.942857	0.00480466	0.0302627
7957242	ATXN7L3B	552889	1	0	0
8162264	AUH	549	1	0	0
7913852	AUNIP	79000	-1	0	0
8031700	AURKC	6795	-1	0	0
8085954	AZI2	64343	1	0	0
8127484	B3GAT2	135152	-0.942857	0.00480466	0.0302627
8037032	B3GNT8	374907	-0.942857	0.00480466	0.0302627
8068105	BACH1	571	1	0	0
7949067	BAD	572	-0.942857	0.00480466	0.0302627
8069487	BAGE2	85319	-0.942857	0.00480466	0.0302627
8076007	BAIAP2L2	80115	-0.942857	0.00480466	0.0302627
8158912	BARHL1	56751	-1	0	0
7924166	BATF3	55509	-0.942857	0.00480466	0.0302627
7978595	BAZ1A	11177	1	0	0
8056060	BAZ2B	29994	0.942857	0.00480466	0.0302627
7939056	BBOX1	8424	-0.942857	0.00480466	0.0302627
8001507	BBS2	583	1	0	0
7984686	BBS4	585	0.942857	0.00480466	0.0302627
7918759	BCAS2	10286	1	0	0
7931268	BCCIP	56647	1	0	0
8120860	BCKDHB	594	0.942857	0.00480466	0.0302627
7953993	BCL2L14	79370	-0.942857	0.00480466	0.0302627
8129773	BCLAF1	9774	1	0	0
8169882	BCORL1	63035	-0.942857	0.00480466	0.0302627
7976560	BDKRB2	624	-0.942857	0.00480466	0.0302627
7947230	BDNF	627	-0.942857	0.00480466	0.0302627
8128620	BEND3	57673	-0.942857	0.00480466	0.0302627
8146645	BHLHE22	27319	-0.942857	0.00480466	0.0302627
8073605	BIK	638	-0.942857	0.00480466	0.0302627
7943424	BIRC2	329	0.942857	0.00480466	0.0302627
8041283	BIRC6	57448	0.942857	0.00480466	0.0302627
8039078	BIRC8	112401	-0.942857	0.00480466	0.0302627
8123802	BLOC1S5	63915	0.942857	0.00480466	0.0302627
7907171	BLZF1	8548	0.942857	0.00480466	0.0302627
7926609	BMI1	648	0.942857	0.00480466	0.0302627
7900340	BMP8A	353500	-0.942857	0.00480466	0.0302627
8047538	BMPR2	659	1	0	0
7989323	BNIP2	663	0.942857	0.00480466	0.0302627
8021344	BOD1L2	284257	-0.942857	0.00480466	0.0302627
8153664	BOP1	23246	-1	0	0
8153678	BOP1	23246	-0.942857	0.00480466	0.0302627
8061883	BPIFA1	51297	-0.942857	0.00480466	0.0302627
8061894	BPIFB1	92747	-0.942857	0.00480466	0.0302627
8143417	BRAF	673	1	0	0
8137847	BRAT1	221927	-0.942857	0.00480466	0.0302627
7902934	BRDT	676	-0.942857	0.00480466	0.0302627
8041031	BRE	9577	1	0	0
8077770	BRK1	55845	0.942857	0.00480466	0.0302627
7909931	BROX	148362	1	0	0
8170159	BRS3	680	-0.942857	0.00480466	0.0302627
7937667	BRSK2	9024	-0.942857	0.00480466	0.0302627
8173766	BRWD3	254065	1	0	0
8157300	BSPRY	54836	-1	0	0
7929201	BTAF1	9044	0.942857	0.00480466	0.0302627
8101002	BTC	685	-0.942857	0.00480466	0.0302627
8078147	BTD	686	0.942857	0.00480466	0.0302627
7951604	BTG4	54766	-0.942857	0.00480466	0.0302627
7982663	BUB1B	701	-1	0	0
7931187	BUB3	9184	1	0	0
8016947	BZRAP1	9256	-0.942857	0.00480466	0.0302627
8131583	BZW2	28969	0.942857	0.00480466	0.0302627
7933204	C10orf10	11067	-0.942857	0.00480466	0.0302627
7936419	C10orf118	55088	0.942857	0.00480466	0.0302627
7929609	C10orf12	26148	0.942857	0.00480466	0.0302627
7934505	C10orf55	414236	-1	0	0
7927474	C10orf71	118461	-1	0	0
7935951	C10orf76	79591	0.942857	0.00480466	0.0302627
7936817	C10orf88	80007	0.942857	0.00480466	0.0302627
7943779	C11orf1	64776	0.942857	0.00480466	0.0302627
7942650	C11orf30	56946	1	0	0
7940070	C11orf31	280636	1	0	0
7937404	C11orf35	256329	-0.942857	0.00480466	0.0302627
7945974	C11orf40	143501	-1	0	0
7949851	C11orf72	100505621	-1	0	0
7943740	C11orf88	399949	-0.942857	0.00480466	0.0302627
7960411	C12orf4	57102	1	0	0
7953211	C12orf5	57103	0.942857	0.00480466	0.0302627
7965249	C12orf50	160419	-0.942857	0.00480466	0.0302627
7974352	C14orf166	51637	0.942857	0.00480466	0.0302627
7986239	C15orf32	145858	-1	0	0
8001048	C16orf58	64755	-0.942857	0.00480466	0.0302627
7992614	C16orf59	80178	-0.942857	0.00480466	0.0302627
7993680	C16orf62	57020	0.985611	0.000309085	0.0080514
7993159	C16orf72	29035	0.942857	0.00480466	0.0302627
7994267	C16orf82	162083	-0.942857	0.00480466	0.0302627
8003243	C16orf95	100506581	-0.942857	0.00480466	0.0302627
8008914	C17orf64	124773	-0.942857	0.00480466	0.0302627
8010237	C17orf99	100141515	-0.942857	0.00480466	0.0302627
8023246	C18orf32	497661	0.942857	0.00480466	0.0302627
8024246	C19orf24	55009	-0.942857	0.00480466	0.0302627
8036956	C19orf54	284325	-0.942857	0.00480466	0.0302627
8032996	C19orf70	125988	-0.942857	0.00480466	0.0302627
8024655	C19orf71	100128569	-0.942857	0.00480466	0.0302627
8032588	C19orf77	284422	-0.942857	0.00480466	0.0302627
8052698	C1D	10438	0.942857	0.00480466	0.0302627
7932964	C1D	10438	0.942857	0.00480466	0.0302627
7921895	C1orf111	284680	-1	0	0
7916822	C1orf141	400757	-0.942857	0.00480466	0.0302627
7897966	C1orf158	93190	-0.942857	0.00480466	0.0302627
7911383	C1orf159	54991	-1	0	0
7916506	C1orf168	199920	-0.942857	0.00480466	0.0302627
7914003	C1orf172	126695	-0.942857	0.00480466	0.0302627
7908161	C1orf21	81563	0.942857	0.00480466	0.0302627
7915500	C1orf210	149466	-0.942857	0.00480466	0.0302627
7908330	C1orf27	54953	1	0	0
7920492	C1orf43	25912	1	0	0
7905154	C1orf51	148523	-0.942857	0.00480466	0.0302627
7905324	C1orf56	54964	-0.942857	0.00480466	0.0302627
7913824	C1orf63	57035	0.942857	0.00480466	0.0302627
7905512	C1orf68	100129271	-0.942857	0.00480466	0.0302627
8178095	C2	717	-1	0	0
8179331	C2	717	-1	0	0
8118324	C2	717	-0.942857	0.00480466	0.0302627
8060528	C20orf141	128653	-0.942857	0.00480466	0.0302627
8063914	C20orf166	128826	-1	0	0
8067754	C20orf181	100128998	-0.942857	0.00480466	0.0302627
8064108	C20orf195	79025	-0.942857	0.00480466	0.0302627
8064739	C20orf27	54976	-0.942857	0.00480466	0.0302627
8069083	C21orf2	755	-0.942857	0.00480466	0.0302627
8070853	C21orf67	84536	-0.942857	0.00480466	0.0302627
8076739	C22orf26	55267	-0.942857	0.00480466	0.0302627
7961767	C2CD5	9847	0.942857	0.00480466	0.0302627
8044143	C2orf40	84417	-1	0	0
8052834	C2orf42	54980	0.942857	0.00480466	0.0302627
8044127	C2orf49	79074	0.942857	0.00480466	0.0302627
8040270	C2orf50	130813	-0.942857	0.00480466	0.0302627
8041987	C2orf73	129852	-1	0	0
8082504	C3orf37	56941	0.942857	0.00480466	0.0302627
8079742	C3orf62	375341	-0.942857	0.00480466	0.0302627
7909318	C4BPA	722	-0.942857	0.00480466	0.0302627
8097373	C4orf29	80167	0.942857	0.00480466	0.0302627
8097435	C4orf33	132321	1	0	0
8095451	C4orf40	401137	-0.942857	0.00480466	0.0302627
8029914	C5AR2	27202	0.942857	0.00480466	0.0302627
8114138	C5orf15	56951	0.942857	0.00480466	0.0302627
8105104	C5orf51	285636	0.942857	0.00480466	0.0302627
8125415	C6orf10	10665	-0.942857	0.00480466	0.0302627
8130811	C6orf123	26238	-0.942857	0.00480466	0.0302627
8130982	C6orf123	26238	-0.942857	0.00480466	0.0302627
8126382	C6orf132	647024	-0.942857	0.00480466	0.0302627
8123579	C6orf195	154386	-0.942857	0.00480466	0.0302627
8178552	C6orf47	57827	-0.942857	0.00480466	0.0302627
8179808	C6orf47	57827	-0.942857	0.00480466	0.0302627
8124273	C6orf62	81688	1	0	0
8105084	C7	730	-1	0	0
8138647	C7orf31	136895	1	0	0
8137700	C7orf50	84310	-1	0	0
8132710	C7orf69	80099	-0.942857	0.00480466	0.0302627
8132813	C7orf72	100130988	-0.942857	0.00480466	0.0302627
8148580	C8orf31	286122	-0.942857	0.00480466	0.0302627
8146711	C8orf44	56260	0.927634	0.00766585	0.0481464
8165024	C9orf116	138162	-0.942857	0.00480466	0.0302627
8162132	C9orf153	389766	-0.942857	0.00480466	0.0302627
8162706	C9orf156	51531	0.942857	0.00480466	0.0302627
8159350	C9orf163	158055	-0.942857	0.00480466	0.0302627
8165630	C9orf37	85026	0.942857	0.00480466	0.0302627
8157308	C9orf43	257169	-1	0	0
8161739	C9orf57	138240	-0.942857	0.00480466	0.0302627
8159239	C9orf62	157927	-0.942857	0.00480466	0.0302627
8160531	C9orf72	203228	0.942857	0.00480466	0.0302627
8164596	C9orf78	51759	0.942857	0.00480466	0.0302627
8155794	C9orf85	138241	0.942857	0.00480466	0.0302627
8016808	CA10	56934	-1	0	0
8038126	CA11	770	-0.942857	0.00480466	0.0302627
8166184	CA5B	11238	1	0	0
8166179	CA5BP1	340591	-0.942857	0.00480466	0.0302627
7959195	CABP1	9478	-1	0	0
7949843	CABP2	51475	-0.942857	0.00480466	0.0302627
8020653	CABYR	26256	-0.942857	0.00480466	0.0302627
8073152	CACNA1I	8911	-0.942857	0.00480466	0.0302627
7955142	CACNB3	784	-0.942857	0.00480466	0.0302627
7994152	CACNG3	10368	-1	0	0
8009326	CACNG5	27091	-0.942857	0.00480466	0.0302627
8031076	CACNG7	59284	-1	0	0
7936596	CACUL1	143384	1	0	0
8088491	CADPS	8618	-1	0	0
8142585	CADPS2	93664	-0.942857	0.00480466	0.0302627
7976200	CALM1	801	0.942857	0.00480466	0.0302627
8052010	CALM2	805	0.942857	0.00480466	0.0302627
8135955	CALU	813	0.942857	0.00480466	0.0302627
8102415	CAMK2D	817	0.942857	0.00480466	0.0302627
7934477	CAMK2G	818	1	0	0
8107307	CAMK4	814	0.942857	0.00480466	0.0302627
8108127	CAMLG	819	1	0	0
8025237	CAMSAP3	57662	-0.942857	0.00480466	0.0302627
7956910	CAND1	55832	0.942857	0.00480466	0.0302627
8110522	CANX	821	1	0	0
8117054	CAP2	10486	-1	0	0
8078110	CAPN7	23473	1	0	0
7995712	CAPNS2	84290	-0.942857	0.00480466	0.0302627
7939242	CAPRIN1	4076	1	0	0
8025004	CAPS	828	-1	0	0
7904036	CAPZA1	829	0.942857	0.00480466	0.0302627
8135625	CAPZA2	830	0.942857	0.00480466	0.0302627
8010379	CARD14	79092	-0.942857	0.00480466	0.0302627
7999319	CARHSP1	23589	-0.942857	0.00480466	0.0302627
7961844	CASC1	55259	-0.942857	0.00480466	0.0302627
7983321	CASC4	113201	1	0	0
8134318	CASD1	64921	0.942857	0.00480466	0.0302627
7951397	CASP1	834	1	0	0
8026398	CASP14	23581	-0.942857	0.00480466	0.0302627
7951372	CASP4	837	1	0	0
8082046	CASR	846	-0.942857	0.00480466	0.0302627
7939298	CAT	847	0.942857	0.00480466	0.0302627
7944493	CBL	867	0.942857	0.00480466	0.0302627
8029476	CBLC	23624	-0.942857	0.00480466	0.0302627
8135458	CBLL1	79872	1	0	0
8131949	CBX3	11335	0.942857	0.00480466	0.0302627
7963750	CBX5	23468	1	0	0
8026217	CC2D1A	54862	-1	0	0
7994362	CCDC101	112869	0.942857	0.00480466	0.0302627
8096808	CCDC109B	55013	0.942857	0.00480466	0.0302627
8023314	CCDC11	220136	-0.942857	0.00480466	0.0302627
8104014	CCDC110	256309	-0.942857	0.00480466	0.0302627
8098556	CCDC111	201973	1	0	0
8086434	CCDC13	152206	-0.942857	0.00480466	0.0302627
8134219	CCDC132	55610	0.942857	0.00480466	0.0302627
8010629	CCDC137	339230	-0.942857	0.00480466	0.0302627
8048707	CCDC140	151278	-1	0	0
8133770	CCDC146	57639	0.942857	0.00480466	0.0302627
7930320	CCDC147	159686	-0.942857	0.00480466	0.0302627
8045857	CCDC148	130940	-0.942857	0.00480466	0.0302627
7979870	CCDC177	56936	-1	0	0
8149942	CCDC25	55246	1	0	0
8084818	CCDC50	152137	0.942857	0.00480466	0.0302627
7933760	CCDC6	8030	0.942857	0.00480466	0.0302627
7943103	CCDC67	159989	-1	0	0
7951157	CCDC82	79780	1	0	0
7951144	CCDC82	79780	0.942857	0.00480466	0.0302627
7941004	CCDC88B	283234	-0.942857	0.00480466	0.0302627
7954613	CCDC91	55297	0.942857	0.00480466	0.0302627
8086391	CCK	885	-0.942857	0.00480466	0.0302627
8099746	CCKAR	886	-0.942857	0.00480466	0.0302627
8006459	CCL13	6357	-0.942857	0.00480466	0.0302627
8014342	CCL16	6360	-0.942857	0.00480466	0.0302627
8160879	CCL19	6363	-0.942857	0.00480466	0.0302627
8048864	CCL20	6364	-0.942857	0.00480466	0.0302627
7996022	CCL22	6367	-0.942857	0.00480466	0.0302627
8111932	CCL28	56477	0.942857	0.00480466	0.0302627
8006602	CCL4	6351	0.942857	0.00480466	0.0302627
8128429	CCNC	892	1	0	0
7983173	CCNDBP1	23582	0.942857	0.00480466	0.0302627
7992594	CCNF	899	-0.942857	0.00480466	0.0302627
8109697	CCNG1	900	1	0	0
8113010	CCNH	902	1	0	0
8091658	CCNL1	57018	0.942857	0.00480466	0.0302627
7962831	CCNT1	904	0.942857	0.00480466	0.0302627
8045381	CCNT2	905	1	0	0
7993664	CCP110	9738	0.942857	0.00480466	0.0302627
7989037	CCPG1	9236	1	0	0
8086600	CCR1	1230	0.942857	0.00480466	0.0302627
8015681	CCR10	2826	-0.942857	0.00480466	0.0302627
7941685	CCS	9973	-1	0	0
7928800	CCSER2	54462	0.942857	0.00480466	0.0302627
8042720	CCT7	10574	0.942857	0.00480466	0.0302627
8069753	CCT8	10694	0.942857	0.00480466	0.0302627
8138128	CCZ1	51622	0.942857	0.00480466	0.0302627
8131356	CCZ1	51622	0.942857	0.00480466	0.0302627
8128716	CD164	8763	1	0	0
8112428	CD180	4064	0.942857	0.00480466	0.0302627
7906339	CD1A	909	-0.942857	0.00480466	0.0302627
7921346	CD1B	910	-0.942857	0.00480466	0.0302627
8023757	CD226	10666	0.942857	0.00480466	0.0302627
7922040	CD247	919	0.942857	0.00480466	0.0302627
8120102	CD2AP	23607	0.942857	0.00480466	0.0302627
8133876	CD36	948	0.942857	0.00480466	0.0302627
7944185	CD3G	917	0.942857	0.00480466	0.0302627
8063156	CD40	958	-0.942857	0.00480466	0.0302627
7939341	CD44	960	1	0	0
7909400	CD46	4179	1	0	0
8089299	CD47	961	0.942857	0.00480466	0.0302627
7903893	CD53	963	0.942857	0.00480466	0.0302627
7918902	CD58	965	0.942857	0.00480466	0.0302627
7961075	CD69	969	0.942857	0.00480466	0.0302627
8033241	CD70	970	-0.942857	0.00480466	0.0302627
8081564	CD96	10225	1	0	0
7903334	CDC14A	8556	1	0	0
8112053	CDC20B	166979	-0.942857	0.00480466	0.0302627
8114425	CDC25C	995	-0.942857	0.00480466	0.0302627
8016324	CDC27	996	0.942857	0.00480466	0.0302627
8121461	CDC40	51362	0.942857	0.00480466	0.0302627
8051573	CDC42EP3	10602	0.942857	0.00480466	0.0302627
8071212	CDC45	8318	-0.942857	0.00480466	0.0302627
8120022	CDC5L	988	0.942857	0.00480466	0.0302627
7908437	CDC73	79577	0.942857	0.00480466	0.0302627
7960702	CDCA3	83461	-0.942857	0.00480466	0.0302627
7997504	CDH13	1012	-0.942857	0.00480466	0.0302627
8001784	CDH8	1006	-0.942857	0.00480466	0.0302627
8135341	CDHR3	222256	-0.942857	0.00480466	0.0302627
8132417	CDK13	8621	0.942857	0.00480466	0.0302627
7965652	CDK17	5128	0.942857	0.00480466	0.0302627
8128867	CDK19	23097	0.942857	0.00480466	0.0302627
8162194	CDK20	23552	-0.942857	0.00480466	0.0302627
8143850	CDK5	1020	0.942857	0.00480466	0.0302627
8163733	CDK5RAP2	55755	0.985611	0.000309085	0.0080514
8105862	CDK7	1022	0.942857	0.00480466	0.0302627
8177462	CDK7	1022	0.942857	0.00480466	0.0302627
7968199	CDK8	1024	0.942857	0.00480466	0.0302627
8098500	CDKN2AIP	55602	0.942857	0.00480466	0.0302627
8113641	CDO1	1036	-1	0	0
8012931	CDRT1	374286	-0.942857	0.00480466	0.0302627
8096130	CDS1	1040	-0.942857	0.00480466	0.0302627
8060772	CDS2	8760	0.942857	0.00480466	0.0302627
8037043	CEACAM21	90273	-0.942857	0.00480466	0.0302627
8074223	CECR6	27439	-0.942857	0.00480466	0.0302627
8040712	CENPA	1058	-0.942857	0.00480466	0.0302627
8100603	CENPC	1060	0.942857	0.00480466	0.0302627
7909708	CENPF	1063	-0.942857	0.00480466	0.0302627
8112376	CENPK	64105	1	0	0
8095187	CEP135	9662	0.942857	0.00480466	0.0302627
8097058	CEP170P1	645455	0.942857	0.00480466	0.0302627
8093145	CEP19	84984	-0.942857	0.00480466	0.0302627
7907790	CEP350	9857	0.942857	0.00480466	0.0302627
7943297	CEP57	9702	0.942857	0.00480466	0.0302627
8129193	CEP85L	387119	0.942857	0.00480466	0.0302627
7903908	CEPT1	10390	1	0	0
8046086	CERS6	253782	0.942857	0.00480466	0.0302627
7996377	CES4A	283848	-0.942857	0.00480466	0.0302627
7908496	CFHR2	3080	-0.942857	0.00480466	0.0302627
8102328	CFI	3426	-0.942857	0.00480466	0.0302627
8047401	CFLAR	8837	0.942857	0.00480466	0.0302627
8038280	CGB	1082	-1	0	0
8030181	CGB2	114336	-0.942857	0.00480466	0.0302627
8030187	CGB5	93659	-0.942857	0.00480466	0.0302627
8038299	CGB7	94027	-0.942857	0.00480466	0.0302627
8089000	CGGBP1	8545	1	0	0
8113305	CHD1	1105	0.942857	0.00480466	0.0302627
8146579	CHD7	55636	1	0	0
7995583	CHD9	80205	1	0	0
8100382	CHIC2	26511	0.942857	0.00480466	0.0302627
8020179	CHMP1B	57132	0.942857	0.00480466	0.0302627
8081055	CHMP2B	25978	1	0	0
7910915	CHRM3	1131	-0.942857	0.00480466	0.0302627
7947649	CHRM4	1132	-0.942857	0.00480466	0.0302627
8149918	CHRNA2	1135	-0.942857	0.00480466	0.0302627
7990714	CHRNA3	1136	-1	0	0
8094751	CHRNA9	55584	-0.942857	0.00480466	0.0302627
7936856	CHST15	51363	0.942857	0.00480466	0.0302627
7975113	CHURC1	91612	1	0	0
8020211	CIDEA	1149	-0.942857	0.00480466	0.0302627
8027222	CILP2	148113	-0.942857	0.00480466	0.0302627
7996891	CIRH1A	84916	0.942857	0.00480466	0.0302627
7969243	CKAP2	26586	1	0	0
7905826	CKS1B	1163	-0.942857	0.00480466	0.0302627
8086077	CLASP2	23122	1	0	0
7902721	CLCA1	1179	-0.942857	0.00480466	0.0302627
7902738	CLCA4	22802	-0.942857	0.00480466	0.0302627
8083887	CLDN11	5010	-0.942857	0.00480466	0.0302627
8084788	CLDN16	10686	-0.942857	0.00480466	0.0302627
8122966	CLDN20	49861	-0.942857	0.00480466	0.0302627
8089062	CLDND1	56650	0.942857	0.00480466	0.0302627
7997010	CLEC18A	348174	-1	0	0
7961091	CLEC2A	387836	-0.942857	0.00480466	0.0302627
7953878	CLEC2D	29121	0.942857	0.00480466	0.0302627
8025321	CLEC4GP1	440508	-0.942857	0.00480466	0.0302627
8068383	CLIC6	54102	-0.942857	0.00480466	0.0302627
8115524	CLINT1	9685	0.942857	0.00480466	0.0302627
8036252	CLIP3	25999	-0.942857	0.00480466	0.0302627
8041179	CLIP4	79745	1	0	0
8058127	CLK1	1195	0.942857	0.00480466	0.0302627
8138596	CLK2P	1197	0.942857	0.00480466	0.0302627
8116227	CLK4	57396	1	0	0
7965431	CLLU1OS	574016	-1	0	0
8144279	CLN8	2055	-0.942857	0.00480466	0.0302627
7950597	CLNS1A	1207	0.942857	0.00480466	0.0302627
8100428	CLOCK	9575	1	0	0
7914878	CLSPN	63967	-0.942857	0.00480466	0.0302627
8155203	CLTA	1211	0.942857	0.00480466	0.0302627
8008834	CLTC	1213	0.942857	0.00480466	0.0302627
8124307	CMAHP	8418	1	0	0
7901299	CMPK1	51727	1	0	0
7996313	CMTM2	146225	-0.942857	0.00480466	0.0302627
8001830	CMTM4	146223	-0.942857	0.00480466	0.0302627
8078405	CMTM7	112616	0.942857	0.00480466	0.0302627
8106556	CMYA5	202333	-1	0	0
8094936	CNGA1	1259	-0.942857	0.00480466	0.0302627
7979250	CNIH1	10175	1	0	0
8130422	CNKSR3	154043	-1	0	0
8001693	CNOT1	23019	0.942857	0.00480466	0.0302627
8101228	CNOT6L	246175	0.942857	0.00480466	0.0302627
8149475	CNOT7	29883	1	0	0
8128043	CNR1	1268	-1	0	0
7911138	CNST	163882	1	0	0
8007388	CNTD1	124817	-0.942857	0.00480466	0.0302627
8007323	CNTNAP1	8506	-0.942857	0.00480466	0.0302627
7968931	COG3	83548	1	0	0
8142143	COG5	10466	0.942857	0.00480466	0.0302627
8148070	COL14A1	7373	-0.942857	0.00480466	0.0302627
8082585	COL6A5	256076	-1	0	0
8091432	COMMD2	51122	0.942857	0.00480466	0.0302627
8153911	COMMD5	28991	-0.942857	0.00480466	0.0302627
7947531	COMMD9	29099	0.942857	0.00480466	0.0302627
7988605	COPS2	9318	1	0	0
8096098	COPS4	51138	1	0	0
8134699	COPS6	10980	0.942857	0.00480466	0.0302627
7955896	COPZ1	22818	0.942857	0.00480466	0.0302627
8047217	COQ10B	80219	0.942857	0.00480466	0.0302627
8005089	COX10	1352	0.942857	0.00480466	0.0302627
8091385	CP	1356	-0.942857	0.00480466	0.0302627
8151191	CPA6	57094	-0.942857	0.00480466	0.0302627
8006123	CPD	1362	0.942857	0.00480466	0.0302627
7990971	CPEB1	64506	-0.942857	0.00480466	0.0302627
7935011	CPEB3	22849	-0.942857	0.00480466	0.0302627
8147172	CPNE3	8895	1	0	0
8047829	CPO	130749	-0.942857	0.00480466	0.0302627
7976243	CPSF2	53981	0.942857	0.00480466	0.0302627
8030448	CPT1C	126129	-0.942857	0.00480466	0.0302627
8138805	CPVL	54504	0.942857	0.00480466	0.0302627
7992302	CRAMP1L	57585	-0.942857	0.00480466	0.0302627
8157731	CRB2	286204	-0.942857	0.00480466	0.0302627
8085081	CRBN	51185	0.942857	0.00480466	0.0302627
7905486	CRCT1	54544	-0.942857	0.00480466	0.0302627
8047839	CREB1	1385	0.942857	0.00480466	0.0302627
8024754	CREB3L3	84699	-0.942857	0.00480466	0.0302627
8110032	CREBRF	153222	1	0	0
7950796	CREBZF	58487	1	0	0
7926983	CREM	1390	0.942857	0.00480466	0.0302627
8106418	CRHBP	1393	-0.942857	0.00480466	0.0302627
8138865	CRHR2	1395	-0.942857	0.00480466	0.0302627
8126920	CRISP1	167	-0.942857	0.00480466	0.0302627
8065256	CRNKL1	51340	0.942857	0.00480466	0.0302627
7912839	CROCCP2	84809	-0.942857	0.00480466	0.0302627
7966052	CRY1	1407	0.942857	0.00480466	0.0302627
7964064	CS	1431	1	0	0
7918825	CSDE1	7812	0.942857	0.00480466	0.0302627
8063283	CSE1L	1434	0.942857	0.00480466	0.0302627
7927146	CSGALNACT2	55454	0.942857	0.00480466	0.0302627
8017499	CSHL1	1444	-0.942857	0.00480466	0.0302627
8100819	CSN2	1447	-1	0	0
8115022	CSNK1A1	1452	0.942857	0.00480466	0.0302627
7989628	CSNK1G1	53944	0.942857	0.00480466	0.0302627
8032375	CSNK1G2-AS1	255193	-0.942857	0.00480466	0.0302627
8064351	CSNK2A1	1457	0.942857	0.00480466	0.0302627
7990545	CSPG4	1464	-0.942857	0.00480466	0.0302627
7985416	CSPG4P5	114817	-0.942857	0.00480466	0.0302627
7985457	CSPG4P5	114817	-0.942857	0.00480466	0.0302627
7985688	CSPG4P5	114817	-0.942857	0.00480466	0.0302627
7990941	CSPG4P5	114817	-0.942857	0.00480466	0.0302627
7931389	CTAGE7P	119437	-0.942857	0.00480466	0.0302627
7917240	CTBS	1486	1	0	0
8067206	CTCFL	140690	0.942857	0.00480466	0.0302627
7983335	CTDSPL2	51496	0.942857	0.00480466	0.0302627
8129562	CTGF	1490	-1	0	0
8147777	CTHRC1	115908	-1	0	0
8108378	CTNNA1	1495	0.942857	0.00480466	0.0302627
7900510	CTPS1	1503	0.942857	0.00480466	0.0302627
7950906	CTSC	1075	0.942857	0.00480466	0.0302627
8103389	CTSO	1519	0.942857	0.00480466	0.0302627
7932326	CUBN	8029	0.942857	0.00480466	0.0302627
8137054	CUL1	8454	1	0	0
8059393	CUL3	8452	0.942857	0.00480466	0.0302627
8174794	CUL4B	8450	0.942857	0.00480466	0.0302627
7958726	CUX2	23316	-0.942857	0.00480466	0.0302627
7951447	CWF19L2	143884	0.942857	0.00480466	0.0302627
8094988	CWH43	80157	-1	0	0
7996027	CX3CL1	6376	-0.942857	0.00480466	0.0302627
8101131	CXCL11	6373	-0.942857	0.00480466	0.0302627
8095886	CXCL13	10563	-0.942857	0.00480466	0.0302627
8173493	CXCR3	2833	-0.942857	0.00480466	0.0302627
8055465	CXCR4	7852	0.942857	0.00480466	0.0302627
8172254	CXorf36	79742	-0.985611	0.000309085	0.0080514
8120943	CYB5R4	51167	0.942857	0.00480466	0.0302627
8148728	CYC1	1537	0.942857	0.00480466	0.0302627
8138640	CYCS	54205	1	0	0
8153823	CYHR1	50626	-0.942857	0.00480466	0.0302627
7995552	CYLD	1540	0.942857	0.00480466	0.0302627
8028963	CYP2B6	1555	-0.942857	0.00480466	0.0302627
7929478	CYP2C19	1557	-0.942857	0.00480466	0.0302627
7929487	CYP2C9	1559	-0.942857	0.00480466	0.0302627
7931643	CYP2E1	1571	-0.942857	0.00480466	0.0302627
8028984	CYP2F1	1572	-0.942857	0.00480466	0.0302627
8141317	CYP3A4	1576	-0.942857	0.00480466	0.0302627
8134655	CYP3A43	64816	-0.942857	0.00480466	0.0302627
7901272	CYP4X1	260293	-0.942857	0.00480466	0.0302627
8151056	CYP7B1	9420	-0.942857	0.00480466	0.0302627
8173745	CYSLTR1	10800	0.942857	0.00480466	0.0302627
8030064	CYTH2	9266	-0.942857	0.00480466	0.0302627
7974697	DAAM1	23002	1	0	0
8156199	DAPK1	1612	0.942857	0.00480466	0.0302627
8096602	DAPP1	27071	1	0	0
8055445	DARS	1615	0.942857	0.00480466	0.0302627
8003560	DBNDD1	79007	-1	0	0
7962481	DBX2	440097	-0.942857	0.00480466	0.0302627
8155312	DCAF10	79269	0.942857	0.00480466	0.0302627
8147785	DCAF13	25879	1	0	0
7907104	DCAF6	55827	1	0	0
8171885	DCAF8L1	139425	-0.942857	0.00480466	0.0302627
7946245	DCHS1	8642	-0.942857	0.00480466	0.0302627
8095574	DCK	1633	1	0	0
7970954	DCLK1	9201	-0.942857	0.00480466	0.0302627
7960320	DCP1B	196513	1	0	0
7964466	DCTN2	10540	0.942857	0.00480466	0.0302627
8115181	DCTN4	51164	0.942857	0.00480466	0.0302627
8145660	DCTN6	10671	0.942857	0.00480466	0.0302627
8132832	DDC	1644	-0.942857	0.00480466	0.0302627
7964460	DDIT3	1649	0.942857	0.00480466	0.0302627
8101952	DDIT4L	115265	-0.942857	0.00480466	0.0302627
8040386	DDX1	1653	1	0	0
7943690	DDX10	1662	0.942857	0.00480466	0.0302627
7954655	DDX11	1663	-0.942857	0.00480466	0.0302627
7961031	DDX12P	440081	-1	0	0
7953844	DDX12P	440081	-0.942857	0.00480466	0.0302627
8076077	DDX17	10521	0.942857	0.00480466	0.0302627
8044745	DDX18	8886	0.942857	0.00480466	0.0302627
7904000	DDX20	11218	0.942857	0.00480466	0.0302627
7981032	DDX24	57062	0.942857	0.00480466	0.0302627
8170027	DDX26B	203522	0.942857	0.00480466	0.0302627
8166876	DDX3X	1654	0.942857	0.00480466	0.0302627
8120679	DDX43	55510	0.942857	0.00480466	0.0302627
7954036	DDX47	51202	0.942857	0.00480466	0.0302627
8017634	DDX5	1655	0.942857	0.00480466	0.0302627
8014574	DDX52	11056	0.942857	0.00480466	0.0302627
8103563	DDX60	55601	0.942857	0.00480466	0.0302627
8103601	DDX60L	91351	0.942857	0.00480466	0.0302627
7921793	DEDD	9191	1	0	0
8149142	DEFA5	1670	-0.942857	0.00480466	0.0302627
8149097	DEFB1	1672	-0.942857	0.00480466	0.0302627
8061504	DEFB115	245929	-0.942857	0.00480466	0.0302627
8061509	DEFB118	117285	-0.942857	0.00480466	0.0302627
8065563	DEFB121	245934	-0.942857	0.00480466	0.0302627
8060320	DEFB129	140881	-0.942857	0.00480466	0.0302627
8126931	DEFB133	403339	-0.942857	0.00480466	0.0302627
8149347	DEFB136	613210	-0.942857	0.00480466	0.0302627
8149122	DEFT1P	170949	-0.942857	0.00480466	0.0302627
8149132	DEFT1P	170949	-0.942857	0.00480466	0.0302627
7981278	DEGS2	123099	-0.942857	0.00480466	0.0302627
8164034	DENND1A	57706	0.942857	0.00480466	0.0302627
8143397	DENND2A	27147	-0.942857	0.00480466	0.0302627
7954185	DERA	51071	0.942857	0.00480466	0.0302627
8152628	DERL1	79139	0.942857	0.00480466	0.0302627
8163599	DFNB31	25861	-0.942857	0.00480466	0.0302627
8042801	DGUOK	1716	1	0	0
8112902	DHFR	1719	0.942857	0.00480466	0.0302627
8022640	DHFR	1719	0.942857	0.00480466	0.0302627
7963020	DHH	50846	-0.942857	0.00480466	0.0302627
7973433	DHRS2	10202	-0.942857	0.00480466	0.0302627
7973448	DHRS4	10901	-1	0	0
7973458	DHRS4L2	317749	-0.942857	0.00480466	0.0302627
8099649	DHX15	1665	0.942857	0.00480466	0.0302627
8011861	DHX33	56919	1	0	0
8091562	DHX36	170506	0.942857	0.00480466	0.0302627
8051637	DHX57	90957	0.942857	0.00480466	0.0302627
7971866	DIAPH3	81624	-1	0	0
7981111	DICER1	23405	0.942857	0.00480466	0.0302627
7901565	DIO1	1733	-0.942857	0.00480466	0.0302627
7971967	DIS3	22894	0.942857	0.00480466	0.0302627
7909954	DISP1	84976	-0.942857	0.00480466	0.0302627
7927631	DKK1	22943	-0.942857	0.00480466	0.0302627
8135464	DLD	1738	0.942857	0.00480466	0.0302627
8022085	DLGAP1	9229	-0.942857	0.00480466	0.0302627
7901247	DMBX1	127343	-0.942857	0.00480466	0.0302627
8029117	DMRTC2	63946	-0.942857	0.00480466	0.0302627
8133914	DMTF1	9988	0.942857	0.00480466	0.0302627
8037679	DMWD	1762	-1	0	0
7988789	DMXL2	23312	0.942857	0.00480466	0.0302627
7978838	DNAAF2	55172	0.942857	0.00480466	0.0302627
8131719	DNAH11	8701	-0.942857	0.00480466	0.0302627
8088299	DNAH12	201625	-0.942857	0.00480466	0.0302627
8018908	DNAH17	8632	-0.942857	0.00480466	0.0302627
8043059	DNAH6	1768	-1	0	0
8057821	DNAH7	56171	-0.942857	0.00480466	0.0302627
7902512	DNAJB4	11080	0.942857	0.00480466	0.0302627
8137627	DNAJB6	10049	0.942857	0.00480466	0.0302627
8135480	DNAJB9	4189	0.942857	0.00480466	0.0302627
7932512	DNAJC1	64215	0.942857	0.00480466	0.0302627
8046759	DNAJC10	54431	1	0	0
8082688	DNAJC13	23317	0.942857	0.00480466	0.0302627
8114526	DNAJC18	202052	-0.942857	0.00480466	0.0302627
7974190	DNAJC19	131118	1	0	0
8076161	DNAL4	10126	-0.942857	0.00480466	0.0302627
7902623	DNASE2B	58511	-0.942857	0.00480466	0.0302627
8059580	DNER	92737	-0.942857	0.00480466	0.0302627
8061746	DNMT3B	1789	-0.941124	0.00509754	0.0320862
8070730	DNMT3L	29947	-0.942857	0.00480466	0.0302627
8169541	DOCK11	139818	0.942857	0.00480466	0.0302627
7972487	DOCK9	23348	1	0	0
8120883	DOPEY1	23033	0.942857	0.00480466	0.0302627
8067017	DPM1	8813	0.942857	0.00480466	0.0302627
7920633	DPM3	54344	-0.942857	0.00480466	0.0302627
7989806	DPP8	54878	0.942857	0.00480466	0.0302627
8089438	DPPA2	151871	-0.942857	0.00480466	0.0302627
7953665	DPPA3	359787	-1	0	0
7973962	DPPA3P2	400206	-0.942857	0.00480466	0.0302627
8152264	DPYS	1807	-0.942857	0.00480466	0.0302627
7918474	DRAM2	128338	0.942857	0.00480466	0.0302627
8072488	DRG1	4733	0.942857	0.00480466	0.0302627
8022692	DSC3	1825	-1	0	0
8070286	DSCR4	10281	-0.942857	0.00480466	0.0302627
8121588	DSE	29940	1	0	0
8023727	DSEL	92126	-0.942857	0.00480466	0.0302627
8020779	DSG2	1829	-1	0	0
8066074	DSN1	79980	0.942857	0.00480466	0.0302627
8133754	DTX2P1-UPK3BP1-PMS2P11	441263	0.942857	0.00480466	0.0302627
8082075	DTX3L	151636	0.942857	0.00480466	0.0302627
8065580	DUSP15	128853	-0.942857	0.00480466	0.0302627
8075423	DUSP18	150290	0.942857	0.00480466	0.0302627
8170695	DUSP9	1852	-0.942857	0.00480466	0.0302627
8098740	DUX4	22947	-0.942857	0.00480466	0.0302627
8098732	DUX4	22947	-0.942857	0.00480466	0.0302627
7911506	DVL1	1855	-0.942857	0.00480466	0.0302627
7928685	DYDC2	84332	-0.942857	0.00480466	0.0302627
8023228	DYM	54808	1	0	0
8021297	DYNAP	284254	-0.942857	0.00480466	0.0302627
8086008	DYNC1LI1	51143	1	0	0
7959164	DYNLL1	8655	0.942857	0.00480466	0.0302627
7967067	DYNLL1	8655	-0.942857	0.00480466	0.0302627
7913644	E2F2	1870	-1	0	0
7978558	EAPP	55837	0.942857	0.00480466	0.0302627
8147970	EBAG9	9166	1	0	0
8149865	EBF2	64641	-0.942857	0.00480466	0.0302627
8024792	EBI3	10148	-0.942857	0.00480466	0.0302627
7934301	ECD	11319	1	0	0
8059748	ECEL1	9427	-0.942857	0.00480466	0.0302627
8129379	ECHDC1	55862	0.942857	0.00480466	0.0302627
8123695	ECI2	10455	1	0	0
8162404	ECM2	1842	-0.942857	0.00480466	0.0302627
7910694	EDARADD	128178	-1	0	0
7973098	EDDM3B	64184	-1	0	0
7922823	EDEM3	80267	1	0	0
8097692	EDNRA	1909	-0.942857	0.00480466	0.0302627
8150691	EFCAB1	79645	-0.942857	0.00480466	0.0302627
7980690	EFCAB11	90141	-0.942857	0.00480466	0.0302627
8008995	EFCAB3	146779	-1	0	0
7960381	EFCAB4B	84766	-0.942857	0.00480466	0.0302627
8076612	EFCAB6	64800	-0.942857	0.00480466	0.0302627
8004571	EFNB3	1949	-0.942857	0.00480466	0.0302627
8148333	EFR3A	23167	1	0	0
7985555	EFTUD1	79631	0.942857	0.00480466	0.0302627
8042223	EHBP1	23301	0.942857	0.00480466	0.0302627
7944978	EI24	9538	0.942857	0.00480466	0.0302627
7983606	EID1	23741	0.942857	0.00480466	0.0302627
8138045	EIF2AK1	27102	0.942857	0.00480466	0.0302627
7923889	EIF2D	1939	0.942857	0.00480466	0.0302627
8152465	EIF3H	8667	1	0	0
7899737	EIF3I	8668	0.942857	0.00480466	0.0302627
8072946	EIF3L	51386	0.942857	0.00480466	0.0302627
7939137	EIF3M	10480	0.942857	0.00480466	0.0302627
8019046	EIF4A3	9775	0.942857	0.00480466	0.0302627
7963575	EIF4B	1975	0.942857	0.00480466	0.0302627
8110218	EIF4E1B	253314	-0.942857	0.00480466	0.0302627
7928119	EIF4EBP2	1979	1	0	0
7946610	EIF4G2	1982	0.942857	0.00480466	0.0302627
8043861	EIF5B	9669	0.942857	0.00480466	0.0302627
8075921	ELFN2	114794	-0.942857	0.00480466	0.0302627
8097529	ELMOD2	255520	0.942857	0.00480466	0.0302627
7939102	ELP4	26610	1	0	0
8112007	EMB	133418	1	0	0
8038565	EMC10	284361	-0.942857	0.00480466	0.0302627
7953594	EMG1	10436	1	0	0
7976698	EML1	2009	-0.942857	0.00480466	0.0302627
8025103	EMR1	2015	0.942857	0.00480466	0.0302627
8034851	EMR3	84658	1	0	0
8164269	ENG	2022	-0.942857	0.00480466	0.0302627
8010295	ENGASE	64772	-0.942857	0.00480466	0.0302627
8122099	ENPP1	5167	-1	0	0
8120061	ENPP4	22875	0.942857	0.00480466	0.0302627
8147883	ENY2	56943	1	0	0
7899534	EPB41	2035	0.942857	0.00480466	0.0302627
8163116	EPB41L4B	54566	-0.942857	0.00480466	0.0302627
7932938	EPC1	80314	0.942857	0.00480466	0.0302627
8045619	EPC2	26122	0.942857	0.00480466	0.0302627
8098439	EPCAM	4072	-0.942857	0.00480466	0.0302627
8041853	EPCAM	4072	-0.942857	0.00480466	0.0302627
8136811	EPHB6	2051	-1	0	0
8086141	EPM2AIP1	9852	0.942857	0.00480466	0.0302627
8005557	EPN2	22905	-1	0	0
8005994	ERAL1	26284	0.942857	0.00480466	0.0302627
8105681	ERBB2IP	55914	1	0	0
7952988	ERC1	23085	0.942857	0.00480466	0.0302627
8156604	ERCC6L2	375748	1	0	0
8156601	ERCC6L2	375748	0.942857	0.00480466	0.0302627
7962013	ERGIC2	51290	0.942857	0.00480466	0.0302627
7979864	ERH	2079	1	0	0
7979179	ERO1L	30001	0.942857	0.00480466	0.0302627
7961524	ERP27	121506	1	0	0
8162833	ERP44	23071	1	0	0
8144044	ERVFC1-1	346547	-0.942857	0.00480466	0.0302627
8030964	ERVFRD-2	388560	-1	0	0
8022473	ESCO1	114799	0.942857	0.00480466	0.0302627
7971513	ESD	2098	0.942857	0.00480466	0.0302627
8049598	ESPNL	339768	-0.942857	0.00480466	0.0302627
8002218	ESRP2	80004	-0.942857	0.00480466	0.0302627
8144184	ESYT2	57488	0.942857	0.00480466	0.0302627
7954419	ETNK1	55500	0.942857	0.00480466	0.0302627
8015806	ETV4	2118	-1	0	0
7953981	ETV6	2120	0.942857	0.00480466	0.0302627
8014066	EVI2A	2123	1	0	0
8123524	EXOC2	55770	1	0	0
8136293	EXOC4	60412	1	0	0
7929288	EXOC6	54536	0.942857	0.00480466	0.0302627
7935462	EXOSC1	51013	0.942857	0.00480466	0.0302627
7912385	EXOSC10	5394	1	0	0
8097128	EXOSC9	5393	0.942857	0.00480466	0.0302627
7939524	EXT2	2132	1	0	0
8063187	EYA2	2139	-0.942857	0.00480466	0.0302627
7914153	EYA3	2140	0.942857	0.00480466	0.0302627
8143663	EZH2	2146	0.942857	0.00480466	0.0302627
7921713	F11R	50848	0.942857	0.00480466	0.0302627
8123744	F13A1	2162	0.942857	0.00480466	0.0302627
8112731	F2RL2	2151	-1	0	0
8002792	FA2H	79152	-0.942857	0.00480466	0.0302627
7914342	FABP3	2170	-0.942857	0.00480466	0.0302627
8121784	FABP7	2173	-0.942857	0.00480466	0.0302627
8018251	FADS6	283985	-1	0	0
7985268	FAH	2184	0.942857	0.00480466	0.0302627
7923917	FAIM3	9214	0.942857	0.00480466	0.0302627
7985488	FAM103A1	83640	1	0	0
8130765	FAM103A1	83640	0.942857	0.00480466	0.0302627
8104580	FAM105B	90268	0.942857	0.00480466	0.0302627
7945058	FAM118B	79607	0.942857	0.00480466	0.0302627
8156452	FAM120A	23196	0.942857	0.00480466	0.0302627
8162466	FAM120AOS	158293	1	0	0
8123494	FAM120B	84498	1	0	0
8169995	FAM122C	159091	0.942857	0.00480466	0.0302627
8138553	FAM126A	84668	1	0	0
8175299	FAM127C	441518	-0.942857	0.00480466	0.0302627
7911323	FAM138A	645520	-1	0	0
8031984	FAM138A	645520	-1	0	0
8159803	FAM138A	645520	-1	0	0
8044643	FAM138B	654412	-1	0	0
7960172	FAM138D	677784	-0.942857	0.00480466	0.0302627
8114326	FAM13B	51306	1	0	0
7933733	FAM13C	220965	-1	0	0
8129120	FAM162B	221303	-0.942857	0.00480466	0.0302627
8112649	FAM169A	26049	1	0	0
8016033	FAM171A2	284069	-0.942857	0.00480466	0.0302627
7991453	FAM174B	400451	-0.942857	0.00480466	0.0302627
8101489	FAM175A	84142	0.942857	0.00480466	0.0302627
8061490	FAM182A	284800	-0.942857	0.00480466	0.0302627
8065527	FAM182A	284800	-0.942857	0.00480466	0.0302627
7963203	FAM186A	121006	-0.942857	0.00480466	0.0302627
8036069	FAM187B	148109	-0.942857	0.00480466	0.0302627
7932285	FAM188A	80013	0.942857	0.00480466	0.0302627
8116113	FAM193B	54540	-0.927634	0.00766585	0.0481464
7937007	FAM196A	642938	-0.942857	0.00480466	0.0302627
8103415	FAM198B	51313	0.942857	0.00480466	0.0302627
8073929	FAM19A5	25817	-0.942857	0.00480466	0.0302627
8094226	FAM200B	285550	0.942857	0.00480466	0.0302627
8148772	FAM203A	51236	-0.942857	0.00480466	0.0302627
8148799	FAM203A	51236	-0.942857	0.00480466	0.0302627
7936578	FAM204A	63877	0.942857	0.00480466	0.0302627
7925978	FAM208B	54906	0.942857	0.00480466	0.0302627
8022404	FAM210A	125228	1	0	0
7968866	FAM216B	144809	-0.942857	0.00480466	0.0302627
8063755	FAM217B	63939	1	0	0
7927560	FAM21A	387680	0.942857	0.00480466	0.0302627
7927323	FAM21B	55747	0.942857	0.00480466	0.0302627
8176117	FAM3A	60343	-1	0	0
7898653	FAM43B	163933	-0.942857	0.00480466	0.0302627
7930882	FAM45A	404636	1	0	0
7904361	FAM46C	54855	0.942857	0.00480466	0.0302627
8166665	FAM47B	170062	-0.942857	0.00480466	0.0302627
7908612	FAM58BP	339521	-0.942857	0.00480466	0.0302627
7919872	FAM63A	55793	0.942857	0.00480466	0.0302627
7975191	FAM71D	161142	-0.942857	0.00480466	0.0302627
8135945	FAM71F1	84691	-0.942857	0.00480466	0.0302627
8135933	FAM71F2	346653	-0.942857	0.00480466	0.0302627
8158492	FAM73B	84895	-0.942857	0.00480466	0.0302627
7951093	FAM76B	143684	0.942857	0.00480466	0.0302627
7983991	FAM81A	145773	-0.942857	0.00480466	0.0302627
8120335	FAM83B	222584	-0.942857	0.00480466	0.0302627
8038109	FAM83E	54854	-0.942857	0.00480466	0.0302627
8144498	FAM86B3P	286042	-1	0	0
8082254	FAM86JP	100125556	-0.942857	0.00480466	0.0302627
7960881	FAM90A1	55138	-0.942857	0.00480466	0.0302627
8148208	FAM91A1	157769	1	0	0
7982574	FAM98B	283742	0.942857	0.00480466	0.0302627
7937707	FAM99A	387742	-0.927634	0.00766585	0.0481464
8171260	FAM9A	171482	-0.942857	0.00480466	0.0302627
8003503	FANCA	2175	-1	0	0
7947138	FANCF	2188	0.942857	0.00480466	0.0302627
7938592	FAR1	84188	1	0	0
8059319	FARSB	10056	0.942857	0.00480466	0.0302627
7929032	FAS	355	1	0	0
8056693	FASTKD1	79675	0.942857	0.00480466	0.0302627
8047815	FASTKD2	22868	0.942857	0.00480466	0.0302627
7898263	FBLIM1	54751	-0.942857	0.00480466	0.0302627
7988467	FBN1	2200	-0.942857	0.00480466	0.0302627
7960280	FBXL14	144699	-0.942857	0.00480466	0.0302627
7972062	FBXL3	26224	0.942857	0.00480466	0.0302627
8128356	FBXL4	26235	0.942857	0.00480466	0.0302627
8150002	FBXO16	157574	-0.942857	0.00480466	0.0302627
8036676	FBXO17	115290	-0.942857	0.00480466	0.0302627
7985053	FBXO22	26263	0.942857	0.00480466	0.0302627
8049961	FBXO25	26260	1	0	0
7947434	FBXO3	26273	1	0	0
8053009	FBXO41	150726	-0.942857	0.00480466	0.0302627
7912750	FBXO42	54455	0.942857	0.00480466	0.0302627
8072610	FBXO7	25793	1	0	0
8103755	FBXO8	26269	0.942857	0.00480466	0.0302627
8103206	FBXW7	55294	1	0	0
7906443	FCER1A	2205	1	0	0
8026830	FCHO1	23149	-0.942857	0.00480466	0.0302627
7921275	FCRL3	115352	0.942857	0.00480466	0.0302627
7906475	FCRL6	343413	0.942857	0.00480466	0.0302627
8095467	FDCSP	260436	-0.942857	0.00480466	0.0302627
8023466	FECH	2235	0.942857	0.00480466	0.0302627
8065920	FER1L4	80307	-0.942857	0.00480466	0.0302627
8084657	FETUB	26998	-1	0	0
8097910	FGB	2244	-0.942857	0.00480466	0.0302627
8109981	FGF18	8817	-0.942857	0.00480466	0.0302627
7950023	FGF19	9965	-0.942857	0.00480466	0.0302627
8149465	FGF20	26281	-1	0	0
8096050	FGF5	2250	-0.942857	0.00480466	0.0302627
7935006	FGFBP3	143282	-0.942857	0.00480466	0.0302627
8140463	FGL2	10875	0.942857	0.00480466	0.0302627
8054377	FHL2	2274	-0.942857	0.00480466	0.0302627
8121429	FIG4	9896	0.942857	0.00480466	0.0302627
8095048	FIP1L1	81608	1	0	0
8039526	FIZ1	84922	-0.942857	0.00480466	0.0302627
8138834	FKBP14	55033	-0.942857	0.00480466	0.0302627
8163452	FKBP15	23307	0.942857	0.00480466	0.0302627
8140291	FKBP6	8468	-1	0	0
8148978	FLJ00290	441310	-0.942857	0.00480466	0.0302627
8008700	FLJ11710	79904	-0.942857	0.00480466	0.0302627
8099817	FLJ13197	79667	-0.942857	0.00480466	0.0302627
8040247	FLJ20444	403323	-1	0	0
8130553	FLJ27255	401281	-0.942857	0.00480466	0.0302627
7997731	FLJ30679	146512	-0.942857	0.00480466	0.0302627
8144228	FLJ36840	645524	-1	0	0
7936925	FLJ37035	399821	-0.942857	0.00480466	0.0302627
8054449	FLJ38668	644903	-0.942857	0.00480466	0.0302627
7973002	FLJ39632	642477	-1	0	0
7939581	FLJ41423	399886	-0.942857	0.00480466	0.0302627
8084739	FLJ42393	401105	-1	0	0
8008540	FLJ42842	440446	-0.942857	0.00480466	0.0302627
7992744	FLYWCH1	84256	-0.942857	0.00480466	0.0302627
7910923	FMN2	56776	-0.942857	0.00480466	0.0302627
8170353	FMR1NB	158521	-0.942857	0.00480466	0.0302627
8058765	FN1	2335	-0.942857	0.00480466	0.0302627
8010841	FN3K	64122	-1	0	0
7903092	FNBP1L	54874	-0.942857	0.00480466	0.0302627
7947969	FNBP4	23360	0.942857	0.00480466	0.0302627
7969060	FNDC3A	22862	0.942857	0.00480466	0.0302627
8113914	FNIP1	96459	0.942857	0.00480466	0.0302627
7948058	FOLH1	2346	-0.942857	0.00480466	0.0302627
8029693	FOSB	2354	0.942857	0.00480466	0.0302627
8155942	FOXB2	442425	-0.942857	0.00480466	0.0302627
7901311	FOXD2	2306	-1	0	0
7976148	FOXN3-AS2	29018	-0.942857	0.00480466	0.0302627
8119444	FOXP4	116113	-0.942857	0.00480466	0.0302627
8116579	FOXQ1	94234	-0.942857	0.00480466	0.0302627
7935123	FRA10AC1	118924	0.942857	0.00480466	0.0302627
7968678	FREM2	341640	-0.942857	0.00480466	0.0302627
8098714	FRG1	2483	0.942857	0.00480466	0.0302627
8129071	FRK	2444	-0.942857	0.00480466	0.0302627
8155284	FRMPD1	22844	-1	0	0
8163109	FRRS1L	23732	-0.942857	0.00480466	0.0302627
7968417	FRY	10129	1	0	0
8100292	FRYL	285527	1	0	0
8100251	FRYL	285527	0.942857	0.00480466	0.0302627
8057506	FRZB	2487	-0.942857	0.00480466	0.0302627
7978756	FSCB	84075	-0.942857	0.00480466	0.0302627
8052072	FSHR	2492	-0.942857	0.00480466	0.0302627
8158686	FUBP3	8939	-0.942857	0.00480466	0.0302627
7913694	FUCA1	2517	0.942857	0.00480466	0.0302627
7928395	FUT11	170384	0.942857	0.00480466	0.0302627
8033054	FUT3	2525	-0.942857	0.00480466	0.0302627
8033043	FUT6	2528	-0.942857	0.00480466	0.0302627
8027748	FXYD3	5349	-0.942857	0.00480466	0.0302627
8027770	FXYD7	53822	-0.942857	0.00480466	0.0302627
8101043	G3BP2	9908	0.942857	0.00480466	0.0302627
7997272	GABARAPL2	11345	1	0	0
7905339	GABPB2	126626	0.942857	0.00480466	0.0302627
8109651	GABRA6	2559	-1	0	0
7982117	GABRG3	2567	-0.942857	0.00480466	0.0302627
8109926	GABRP	2568	-1	0	0
8089060	GABRR3	200959	-0.942857	0.00480466	0.0302627
8046283	GAD1	2571	-1	0	0
7942064	GAL	51083	-1	0	0
7949570	GAL3ST3	89792	-0.942857	0.00480466	0.0302627
7980580	GALC	2581	0.942857	0.00480466	0.0302627
7913667	GALE	2582	-0.942857	0.00480466	0.0302627
8020903	GALNT1	2589	0.942857	0.00480466	0.0302627
8137448	GALNT11	63917	0.942857	0.00480466	0.0302627
7975324	GALNT16	57452	-1	0	0
8056408	GALNT3	2591	0.942857	0.00480466	0.0302627
8045835	GALNT5	11227	-0.942857	0.00480466	0.0302627
8137437	GALNTL5	168391	-0.942857	0.00480466	0.0302627
8010030	GALR2	8811	-1	0	0
8105481	GAPT	202309	0.942857	0.00480466	0.0302627
8070102	GART	2618	0.942857	0.00480466	0.0302627
7938989	GAS2	2620	-0.942857	0.00480466	0.0302627
8167360	GATA1	2623	-0.942857	0.00480466	0.0302627
8144643	GATA4	2626	-0.942857	0.00480466	0.0302627
8141477	GATS	352954	-0.942857	0.00480466	0.0302627
7920697	GBA	2629	0.942857	0.00480466	0.0302627
8132929	GBAS	2631	0.942857	0.00480466	0.0302627
7917503	GBP3	2635	1	0	0
8053288	GCFC2	6936	0.942857	0.00480466	0.0302627
8019669	GCGR	2642	-0.942857	0.00480466	0.0302627
7918955	GDAP2	54834	1	0	0
7933372	GDF10	2662	-1	0	0
8062134	GDF5	8200	-1	0	0
8151906	GDF6	392255	-0.942857	0.00480466	0.0302627
7931873	GDI2	2665	0.942857	0.00480466	0.0302627
7950560	GDPD4	220032	-0.942857	0.00480466	0.0302627
8000284	GGA2	23062	1	0	0
8066189	GHRH	2691	-1	0	0
8005305	GID4	79018	0.942857	0.00480466	0.0302627
8137250	GIMAP2	26157	0.942857	0.00480466	0.0302627
8137244	GIMAP4	55303	0.942857	0.00480466	0.0302627
8016523	GIP	2695	-0.942857	0.00480466	0.0302627
8128007	GJB7	375519	-0.942857	0.00480466	0.0302627
8016094	GJC1	10052	-0.942857	0.00480466	0.0302627
8014969	GJD3	125111	-0.942857	0.00480466	0.0302627
8091120	GK5	256356	1	0	0
8131496	GLCCI1	113263	0.942857	0.00480466	0.0302627
8158298	GLE1	2733	0.942857	0.00480466	0.0302627
7957260	GLIPR1	11010	0.942857	0.00480466	0.0302627
8126135	GLO1	2739	1	0	0
8167356	GLOD5	392465	-1	0	0
8174263	GLRA4	441509	-0.942857	0.00480466	0.0302627
8113214	GLRX	2745	1	0	0
8047097	GLS	2744	1	0	0
7934852	GLUD1	2746	0.942857	0.00480466	0.0302627
8169711	GLUD2	2747	-0.942857	0.00480466	0.0302627
7948354	GLYATL2	219970	-0.942857	0.00480466	0.0302627
8109344	GM2A	2760	0.942857	0.00480466	0.0302627
8067709	GMEB2	26205	-0.942857	0.00480466	0.0302627
8083523	GMPS	8833	1	0	0
8161906	GNAQ	2776	0.942857	0.00480466	0.0302627
8092251	GNB4	59345	1	0	0
7916843	GNG12	55970	-0.942857	0.00480466	0.0302627
7925250	GNG4	2786	-0.942857	0.00480466	0.0302627
8016532	GNGT2	2793	1	0	0
7910520	GNPAT	8443	1	0	0
8100085	GNPDA2	132789	0.942857	0.00480466	0.0302627
8078569	GOLGA4	2803	0.942857	0.00480466	0.0302627
7981787	GOLGA6L1	283767	-1	0	0
7986741	GOLGA6L1	283767	-1	0	0
7986736	GOLGA6L1	283767	-1	0	0
7986598	GOLGA6L1	283767	-1	0	0
8146122	GOLGA7	51125	0.942857	0.00480466	0.0302627
7923628	GOLT1A	127845	-0.942857	0.00480466	0.0302627
7920810	GON4L	54856	1	0	0
8129181	GOPC	57120	0.942857	0.00480466	0.0302627
8001764	GOT2	2806	0.942857	0.00480466	0.0302627
8124998	GPANK1	7918	-0.942857	0.00480466	0.0302627
8027521	GPATCH1	55094	0.942857	0.00480466	0.0302627
7975863	GPATCH2L	55668	0.942857	0.00480466	0.0302627
7906194	GPATCH4	54865	-1	0	0
8105463	GPBP1	65056	0.942857	0.00480466	0.0302627
7915758	GPBP1L1	60313	0.942857	0.00480466	0.0302627
7969596	GPC5	2262	-0.942857	0.00480466	0.0302627
7955348	GPD1	2819	-0.942857	0.00480466	0.0302627
8131844	GPNMB	10457	-0.942857	0.00480466	0.0302627
8033300	GPR108	56927	0.942857	0.00480466	0.0302627
8175098	GPR119	139760	-0.942857	0.00480466	0.0302627
8022338	GPR125	166647	-1	0	0
8122365	GPR126	57211	-0.942857	0.00480466	0.0302627
7999916	GPR139	124274	-0.942857	0.00480466	0.0302627
8091588	GPR149	344758	-0.942857	0.00480466	0.0302627
7972557	GPR183	1880	0.942857	0.00480466	0.0302627
8153269	GPR20	2843	-0.942857	0.00480466	0.0302627
7899343	GPR3	2827	-0.942857	0.00480466	0.0302627
8130785	GPR31	2853	-0.942857	0.00480466	0.0302627
8030733	GPR32	2854	-0.942857	0.00480466	0.0302627
8037614	GPR4	2828	-0.942857	0.00480466	0.0302627
8170476	GPR50	9248	-0.942857	0.00480466	0.0302627
8128316	GPR63	81491	-0.942857	0.00480466	0.0302627
7951040	GPR83	10888	-0.942857	0.00480466	0.0302627
7944769	GRAMD1B	57476	0.942857	0.00480466	0.0302627
7925452	GREM2	64388	-0.942857	0.00480466	0.0302627
8040190	GRHL1	29841	-0.942857	0.00480466	0.0302627
7943530	GRIA4	2893	-0.942857	0.00480466	0.0302627
8083129	GRK7	131890	-1	0	0
8116253	GRM6	2916	-0.942857	0.00480466	0.0302627
8099246	GRPEL1	80273	0.942857	0.00480466	0.0302627
8140478	GSAP	54103	0.942857	0.00480466	0.0302627
7961399	GSG1	83445	-1	0	0
8089801	GSK3B	2932	1	0	0
7999532	GSPT1	2935	1	0	0
8167654	GSPT2	23708	0.942857	0.00480466	0.0302627
8127065	GSTA2	2939	-0.942857	0.00480466	0.0302627
8074980	GSTT1	2952	-0.942857	0.00480466	0.0302627
8095074	GSX2	170825	-0.942857	0.00480466	0.0302627
8055606	GTDC1	79712	0.942857	0.00480466	0.0302627
7980523	GTF2A1	2957	0.942857	0.00480466	0.0302627
7989315	GTF2A2	2958	0.942857	0.00480466	0.0302627
7917472	GTF2B	2959	1	0	0
7938762	GTF2H1	2965	0.942857	0.00480466	0.0302627
8112538	GTF2H2	2966	1	0	0
8177507	GTF2H2	2966	1	0	0
8105918	GTF2H2	2966	0.942857	0.00480466	0.0302627
8105970	GTF2H2	2966	0.942857	0.00480466	0.0302627
8177674	GTF2H2D	730394	0.942857	0.00480466	0.0302627
8123038	GTF2H5	404672	0.942857	0.00480466	0.0302627
8134079	GTPBP10	85865	1	0	0
8081676	GTPBP8	29083	0.942857	0.00480466	0.0302627
8023816	GTSCR1	220158	-1	0	0
8073858	GTSE1	51512	-0.942857	0.00480466	0.0302627
7961455	GUCY2C	2984	-0.942857	0.00480466	0.0302627
8080964	GXYLT2	727936	-0.942857	0.00480466	0.0302627
7930561	HABP2	3026	-1	0	0
8128522	HACE1	57531	0.942857	0.00480466	0.0302627
8115391	HAND1	9421	-1	0	0
8152617	HAS2	3037	-1	0	0
8046346	HAT1	8520	1	0	0
8129706	HBS1L	10767	0.942857	0.00480466	0.0302627
8117809	HCG9	10255	-1	0	0
8177740	HCG9	10255	-1	0	0
8111998	HCN1	348980	-0.942857	0.00480466	0.0302627
7905974	HCN3	57657	-0.942857	0.00480466	0.0302627
8129045	HDAC2	3066	0.942857	0.00480466	0.0302627
8171222	HDHD1	8226	0.942857	0.00480466	0.0302627
8023165	HDHD2	84064	0.942857	0.00480466	0.0302627
7925364	HEATR1	55127	0.942857	0.00480466	0.0302627
8051464	HEATR5B	54497	0.942857	0.00480466	0.0302627
8101467	HELQ	113510	1	0	0
7933947	HERC4	26091	0.942857	0.00480466	0.0302627
8096361	HERC5	51191	0.942857	0.00480466	0.0302627
8096335	HERC6	55008	0.942857	0.00480466	0.0302627
8088285	HESX1	8820	-1	0	0
7990211	HEXA	3073	0.942857	0.00480466	0.0302627
8106252	HEXB	3074	0.942857	0.00480466	0.0302627
7924465	HHIPL2	79802	-0.942857	0.00480466	0.0302627
8152938	HHLA1	10086	-0.942857	0.00480466	0.0302627
8138776	HIBADH	11112	0.942857	0.00480466	0.0302627
8086451	HIGD1A	25994	0.942857	0.00480466	0.0302627
8110166	HIGD2A	192286	0.942857	0.00480466	0.0302627
7990227	HIGD2B	123346	-0.942857	0.00480466	0.0302627
8117330	HIST1H3A	8350	1	0	0
8117339	HIST1H3C	8352	-0.942857	0.00480466	0.0302627
7924884	HIST3H3	8290	-0.942857	0.00480466	0.0302627
8129953	HIVEP2	3097	0.942857	0.00480466	0.0302627
8059838	HJURP	55355	-0.985611	0.000309085	0.0080514
8145636	HMBOX1	79618	0.942857	0.00480466	0.0302627
7985119	HMG20A	10363	0.942857	0.00480466	0.0302627
7956867	HMGA2	8091	-0.942857	0.00480466	0.0302627
8078248	HMGB1	3146	1	0	0
7970858	HMGB1	3146	0.942857	0.00480466	0.0302627
8106280	HMGCR	3156	1	0	0
8111941	HMGCS1	3157	0.942857	0.00480466	0.0302627
8110074	HMP19	51617	-0.942857	0.00480466	0.0302627
7931184	HMX2	3167	-0.942857	0.00480466	0.0302627
7967107	HNF1A-AS1	283460	-1	0	0
7969263	HNRNPA1L2	144983	0.942857	0.00480466	0.0302627
8047059	HNRNPC	3183	0.942857	0.00480466	0.0302627
8101340	HNRNPDL	9987	0.942857	0.00480466	0.0302627
8035566	HOMER3	9454	-0.942857	0.00480466	0.0302627
8146243	HOOK3	84376	0.942857	0.00480466	0.0302627
8138770	HOXA13	3209	-0.942857	0.00480466	0.0302627
8131967	HOXA-AS2	285943	-0.942857	0.00480466	0.0302627
8103769	HPGD	3248	0.942857	0.00480466	0.0302627
8083282	HPS3	84343	1	0	0
8101449	HPSE	10855	0.942857	0.00480466	0.0302627
8149652	HR	55806	-0.942857	0.00480466	0.0302627
7948973	HRASLS5	117245	-0.942857	0.00480466	0.0302627
8077851	HRH1	3269	-0.942857	0.00480466	0.0302627
8099388	HS3ST1	9957	-0.942857	0.00480466	0.0302627
7994052	HS3ST2	9956	-0.942857	0.00480466	0.0302627
8012883	HS3ST3A1	9955	-0.942857	0.00480466	0.0302627
7909446	HSD11B1	3290	-0.942857	0.00480466	0.0302627
8101648	HSD17B11	51170	0.942857	0.00480466	0.0302627
8038213	HSD17B14	51171	-0.942857	0.00480466	0.0302627
7904421	HSD3B1	3283	-0.942857	0.00480466	0.0302627
7904414	HSD3B1	3283	-0.942857	0.00480466	0.0302627
7904429	HSD3BP4	128102	-0.942857	0.00480466	0.0302627
8121757	HSF2	3298	1	0	0
8017010	HSF5	124535	1	0	0
7981335	HSP90AA1	3320	1	0	0
8103722	HSP90AA6P	441051	0.942857	0.00480466	0.0302627
8069532	HSPA13	6782	0.942857	0.00480466	0.0302627
7952325	HSPA8	3312	0.942857	0.00480466	0.0302627
8058052	HSPD1	3329	1	0	0
8095430	HTN3	3347	-0.942857	0.00480466	0.0302627
8059680	HTR2B	3357	-0.942857	0.00480466	0.0302627
7943969	HTR3A	3359	-0.942857	0.00480466	0.0302627
8084275	HTR3C	170572	-0.942857	0.00480466	0.0302627
8084284	HTR3E	285242	-0.942857	0.00480466	0.0302627
8002481	HYDIN	54768	-1	0	0
8040163	IAH1	285148	0.942857	0.00480466	0.0302627
8162313	IARS	3376	0.942857	0.00480466	0.0302627
7909815	IARS2	55699	0.942857	0.00480466	0.0302627
8047702	ICOS	29851	0.942857	0.00480466	0.0302627
8040103	ID2	3398	0.942857	0.00480466	0.0302627
8117120	ID4	3400	-0.942857	0.00480466	0.0302627
7935027	IDE	3416	0.942857	0.00480466	0.0302627
8064522	IDH3B	3420	0.942857	0.00480466	0.0302627
8170390	IDS	3423	0.942857	0.00480466	0.0302627
7912994	IFFO2	126917	0.942857	0.00480466	0.0302627
7906400	IFI16	3428	0.942857	0.00480466	0.0302627
7937330	IFITM2	10581	0.942857	0.00480466	0.0302627
7945368	IFITM5	387733	-0.942857	0.00480466	0.0302627
8160389	IFNA10	3446	-0.942857	0.00480466	0.0302627
8160383	IFNA14	3448	-0.942857	0.00480466	0.0302627
8160394	IFNA17	3451	-0.942857	0.00480466	0.0302627
8160371	IFNA21	3452	-1	0	0
8160377	IFNA4	3441	-0.942857	0.00480466	0.0302627
8160401	IFNA5	3442	-0.942857	0.00480466	0.0302627
8068238	IFNAR2	3455	0.942857	0.00480466	0.0302627
8154721	IFNK	56832	-1	0	0
8028613	IFNL1	282618	-0.942857	0.00480466	0.0302627
8028607	IFNL2	282616	-0.942857	0.00480466	0.0302627
8160365	IFNW1	3467	-0.942857	0.00480466	0.0302627
8135514	IFRD1	3475	0.942857	0.00480466	0.0302627
7952069	IFT46	56912	0.942857	0.00480466	0.0302627
8062748	IFT52	51098	1	0	0
8168087	IGBP1	3476	1	0	0
8131860	IGF2BP3	10643	0.942857	0.00480466	0.0302627
8037755	IGFL3	388555	-1	0	0
8091537	IGSF10	285313	-0.942857	0.00480466	0.0302627
7918913	IGSF3	3321	-0.942857	0.00480466	0.0302627
8068644	IGSF5	150084	-0.942857	0.00480466	0.0302627
7923885	IKBKE	9641	-0.942857	0.00480466	0.0302627
8014891	IKZF3	22806	0.942857	0.00480466	0.0302627
7936826	IKZF5	64376	1	0	0
8039484	IL11	3589	-0.942857	0.00480466	0.0302627
8083690	IL12A	3592	-0.942857	0.00480466	0.0302627
8169580	IL13RA1	3597	0.942857	0.00480466	0.0302627
8120210	IL17A	3605	-0.942857	0.00480466	0.0302627
8088264	IL17RD	54756	-1	0	0
8077668	IL17RE	132014	-0.942857	0.00480466	0.0302627
8076865	IL17REL	400935	-0.942857	0.00480466	0.0302627
7951686	IL18	3606	0.942857	0.00480466	0.0302627
8129848	IL22RA2	116379	-1	0	0
8173444	IL2RG	3561	0.942857	0.00480466	0.0302627
8054731	IL36B	27177	-0.942857	0.00480466	0.0302627
8138542	IL6	3569	-0.942857	0.00480466	0.0302627
8112139	IL6ST	3572	0.942857	0.00480466	0.0302627
7922018	ILDR2	387597	-0.942857	0.00480466	0.0302627
7920317	ILF2	3608	1	0	0
8053533	IMMT	10989	0.942857	0.00480466	0.0302627
8045171	IMP4	92856	0.942857	0.00480466	0.0302627
8151549	IMPA1	3612	0.942857	0.00480466	0.0302627
8135718	ING3	54556	0.942857	0.00480466	0.0302627
8163428	INIP	58493	0.942857	0.00480466	0.0302627
8132092	INMT	11185	-0.942857	0.00480466	0.0302627
8097568	INPP4B	8821	-0.942857	0.00480466	0.0302627
8159971	INSL6	11172	-0.942857	0.00480466	0.0302627
8061303	INSM1	3642	-1	0	0
7973943	INSM2	84684	-1	0	0
8102162	INTS12	57117	0.942857	0.00480466	0.0302627
8017283	INTS2	57508	0.942857	0.00480466	0.0302627
7920337	INTS3	65123	-0.942857	0.00480466	0.0302627
7971692	INTS6	26512	0.942857	0.00480466	0.0302627
8150014	INTS9	55756	0.942857	0.00480466	0.0302627
8130408	IPCEF1	26034	0.942857	0.00480466	0.0302627
7933723	IPMK	253430	0.942857	0.00480466	0.0302627
8059878	IQCA1	79781	-0.942857	0.00480466	0.0302627
8083673	IQCJ	654502	-0.942857	0.00480466	0.0302627
7986010	IQGAP1	8826	0.942857	0.00480466	0.0302627
8106354	IQGAP2	10788	0.942857	0.00480466	0.0302627
8103911	IRF2	3660	0.942857	0.00480466	0.0302627
8059470	IRS1	3667	-0.942857	0.00480466	0.0302627
8001449	IRX3	79191	-0.942857	0.00480466	0.0302627
7995668	IRX5	10265	-0.942857	0.00480466	0.0302627
7958414	ISCU	23479	1	0	0
7921110	ISG20L2	81875	0.942857	0.00480466	0.0302627
8001211	ITFG1	81533	0.942857	0.00480466	0.0302627
7989985	ITGA11	22801	-0.942857	0.00480466	0.0302627
8046695	ITGA4	3676	0.942857	0.00480466	0.0302627
7916727	ITGB3BP	23421	0.942857	0.00480466	0.0302627
8109507	ITK	3702	0.942857	0.00480466	0.0302627
7921702	ITLN2	142683	-0.942857	0.00480466	0.0302627
8028908	ITPKC	80271	-0.942857	0.00480466	0.0302627
7922889	IVNS1ABP	10625	0.942857	0.00480466	0.0302627
8038532	IZUMO2	126123	-0.942857	0.00480466	0.0302627
8114938	JAKMIP2	9832	0.942857	0.00480466	0.0302627
7933877	JMJD1C	221037	0.942857	0.00480466	0.0302627
8106516	JMY	133746	0.942857	0.00480466	0.0302627
8153328	JRK	8629	-0.942857	0.00480466	0.0302627
8032465	JSRP1	126306	-0.942857	0.00480466	0.0302627
8016266	KANSL1	284058	0.942857	0.00480466	0.0302627
7962811	KANSL2	54934	0.942857	0.00480466	0.0302627
7970844	KATNAL1	84056	1	0	0
7996137	KATNB1	10300	-0.942857	0.00480466	0.0302627
8043105	KCMF1	56888	0.942857	0.00480466	0.0302627
8012285	KCNAB3	9196	-0.942857	0.00480466	0.0302627
7964987	KCNC2	3747	-0.942857	0.00480466	0.0302627
8040265	KCNF1	3754	-0.942857	0.00480466	0.0302627
8005726	KCNJ12	3768	-0.942857	0.00480466	0.0302627
8059776	KCNJ13	3769	-0.942857	0.00480466	0.0302627
7910611	KCNK1	3775	-0.942857	0.00480466	0.0302627
7976182	KCNK13	56659	-0.942857	0.00480466	0.0302627
8126163	KCNK17	89822	-1	0	0
7930833	KCNK18	338567	-0.942857	0.00480466	0.0302627
8107408	KCNN2	3781	-0.942857	0.00480466	0.0302627
8037408	KCNN4	3783	-0.942857	0.00480466	0.0302627
8120654	KCNQ5	56479	0.942857	0.00480466	0.0302627
7950641	KCTD14	65987	-1	0	0
8027584	KCTD15	79047	-1	0	0
8100070	KCTD8	386617	-0.927634	0.00766585	0.0481464
8043283	KDM3A	55818	0.942857	0.00480466	0.0302627
7923453	KDM5B	10765	0.942857	0.00480466	0.0302627
8166956	KDM6A	7403	0.942857	0.00480466	0.0302627
8000411	KDM8	79831	-0.942857	0.00480466	0.0302627
8100393	KDR	3791	-0.942857	0.00480466	0.0302627
7899654	KHDRBS1	10657	0.942857	0.00480466	0.0302627
7922474	KIAA0040	9674	0.942857	0.00480466	0.0302627
8138686	KIAA0087	9808	-0.942857	0.00480466	0.0302627
7973924	KIAA0391	9692	0.942857	0.00480466	0.0302627
7999642	KIAA0430	9665	0.942857	0.00480466	0.0302627
7974653	KIAA0586	9786	0.942857	0.00480466	0.0302627
8113113	KIAA0825	285600	0.942857	0.00480466	0.0302627
7920852	KIAA0907	22889	0.942857	0.00480466	0.0302627
8097867	KIAA0922	23240	0.942857	0.00480466	0.0302627
7985248	KIAA1024	23251	-0.942857	0.00480466	0.0302627
7958216	KIAA1033	23325	0.942857	0.00480466	0.0302627
8091550	KIAA1328	57536	1	0	0
8151842	KIAA1429	25962	1	0	0
8154254	KIAA1432	57589	0.942857	0.00480466	0.0302627
8021496	KIAA1468	57614	0.942857	0.00480466	0.0302627
8120378	KIAA1586	57691	1	0	0
7907882	KIAA1614	57710	-1	0	0
8076561	KIAA1654	85368	-0.942857	0.00480466	0.0302627
8056943	KIAA1715	80856	0.942857	0.00480466	0.0302627
7943126	KIAA1731	85459	0.942857	0.00480466	0.0302627
8121525	KIAA1919	91749	0.942857	0.00480466	0.0302627
7912511	KIAA2013	90231	-0.942857	0.00480466	0.0302627
8160011	KIAA2026	158358	0.942857	0.00480466	0.0302627
8163548	KIF12	113220	-0.942857	0.00480466	0.0302627
8016147	KIF18B	146909	-0.942857	0.00480466	0.0302627
8009602	KIF19	124602	-0.942857	0.00480466	0.0302627
8060134	KIF1A	547	-0.942857	0.00480466	0.0302627
8108301	KIF20A	10112	-0.942857	0.00480466	0.0302627
8123437	KIF25	3834	-0.942857	0.00480466	0.0302627
8130827	KIF25-AS1	100505879	-0.942857	0.00480466	0.0302627
8156164	KIF27	55582	0.942857	0.00480466	0.0302627
8105523	KIF2A	3796	1	0	0
7932911	KIF5B	3799	1	0	0
8024070	KISS1R	84634	-0.942857	0.00480466	0.0302627
7965322	KITLG	4254	-1	0	0
7968556	KL	9365	-0.942857	0.00480466	0.0302627
7941565	KLC2	64837	-0.942857	0.00480466	0.0302627
8152215	KLF10	7071	1	0	0
7972003	KLF12	11278	0.942857	0.00480466	0.0302627
7900957	KLF17	128209	-0.942857	0.00480466	0.0302627
7974229	KLHDC2	23588	0.942857	0.00480466	0.0302627
8022817	KLHL14	57565	-0.942857	0.00480466	0.0302627
7991173	KLHL25	64410	-1	0	0
8049610	KLHL30	377007	-0.942857	0.00480466	0.0302627
8046160	KLHL41	10324	-1	0	0
8160405	KLHL9	55958	0.942857	0.00480466	0.0302627
8038735	KLK11	11012	-0.942857	0.00480466	0.0302627
8030753	KLK3	354	-0.942857	0.00480466	0.0302627
8038683	KLK6	5653	-0.942857	0.00480466	0.0302627
8038707	KLK8	11202	-1	0	0
7961059	KLRB1	3820	0.942857	0.00480466	0.0302627
7953949	KLRD1	3824	0.942857	0.00480466	0.0302627
7953835	KLRG1	10219	0.942857	0.00480466	0.0302627
7961151	KLRK1	22914	0.942857	0.00480466	0.0302627
8143988	KMT2C	58508	0.942857	0.00480466	0.0302627
8135277	KMT2E	55904	0.942857	0.00480466	0.0302627
7982712	KNSTRN	90417	0.942857	0.00480466	0.0302627
7959408	KNTC1	9735	0.942857	0.00480466	0.0302627
8019737	KPNA2	3838	0.942857	0.00480466	0.0302627
8009417	KPNA2	3838	0.942857	0.00480466	0.0302627
7905515	KPRP	448834	-0.942857	0.00480466	0.0302627
8166989	KRBOX4	55634	0.942857	0.00480466	0.0302627
8053648	KRCC1	51315	0.942857	0.00480466	0.0302627
7965022	KRR1	11103	0.942857	0.00480466	0.0302627
8015337	KRT15	3866	-0.942857	0.00480466	0.0302627
8015124	KRT20	54474	-1	0	0
8015268	KRT34	3885	-1	0	0
8015144	KRT39	390792	-0.942857	0.00480466	0.0302627
8019614	KRT39	390792	-0.942857	0.00480466	0.0302627
7963567	KRT8	3856	-0.942857	0.00480466	0.0302627
7963359	KRT83	3889	-0.942857	0.00480466	0.0302627
8069153	KRTAP10-10	353333	-0.942857	0.00480466	0.0302627
8070780	KRTAP10-3	386682	-0.942857	0.00480466	0.0302627
8069142	KRTAP10-4	386672	-1	0	0
8069148	KRTAP10-8	386681	-0.942857	0.00480466	0.0302627
8070795	KRTAP12-1	353332	-1	0	0
8070791	KRTAP12-2	353323	-0.942857	0.00480466	0.0302627
8068130	KRTAP13-1	140258	-0.942857	0.00480466	0.0302627
8069818	KRTAP13-3	337960	-0.942857	0.00480466	0.0302627
8068139	KRTAP15-1	254950	-0.942857	0.00480466	0.0302627
8069838	KRTAP19-5	337972	-0.942857	0.00480466	0.0302627
8068164	KRTAP20-3	337985	-0.942857	0.00480466	0.0302627
8069859	KRTAP21-1	337977	-1	0	0
8015169	KRTAP3-2	83897	-0.942857	0.00480466	0.0302627
8019597	KRTAP3-2	83897	-0.942857	0.00480466	0.0302627
8019570	KRTAP4-11	653240	-1	0	0
8019699	KRTAP4-11	653240	-0.942857	0.00480466	0.0302627
8015240	KRTAP4-3	85290	-0.942857	0.00480466	0.0302627
7937698	KRTAP5-1	387264	-0.942857	0.00480466	0.0302627
7945648	KRTAP5-2	440021	-0.942857	0.00480466	0.0302627
7937700	KRTAP5-5	439915	-0.942857	0.00480466	0.0302627
7916130	KTI12	112970	0.942857	0.00480466	0.0302627
7974483	KTN1	3895	0.942857	0.00480466	0.0302627
8116707	KU-MEL-3	497048	-0.942857	0.00480466	0.0302627
8031196	LAIR2	3904	-0.942857	0.00480466	0.0302627
7908041	LAMC1	3915	-0.942857	0.00480466	0.0302627
7914270	LAPTM5	7805	0.942857	0.00480466	0.0302627
7955361	LARP4	113251	0.942857	0.00480466	0.0302627
8114861	LARS	51520	1	0	0
8006834	LASP1	3927	-0.942857	0.00480466	0.0302627
7951612	LAYN	143903	-1	0	0
8127756	LCA5	167691	-0.942857	0.00480466	0.0302627
8070398	LCA5L	150082	-0.942857	0.00480466	0.0302627
8002143	LCAT	3931	-0.942857	0.00480466	0.0302627
7905525	LCE1B	353132	-1	0	0
7994237	LCMT1	51451	1	0	0
8099581	LCORL	254251	0.942857	0.00480466	0.0302627
7928838	LDB3	11155	-0.942857	0.00480466	0.0302627
7938800	LDHAL6A	160287	-0.942857	0.00480466	0.0302627
7971838	LECT1	11061	-1	0	0
8102232	LEF1	51176	1	0	0
7956842	LEMD3	23592	0.942857	0.00480466	0.0302627
8145652	LEPROTL1	23484	0.942857	0.00480466	0.0302627
7955450	LETMD1	25875	0.942857	0.00480466	0.0302627
8028742	LGALS16	148003	-1	0	0
8036591	LGALS4	3960	-0.942857	0.00480466	0.0302627
7910706	LGALS8	3964	1	0	0
8005809	LGALS9	3965	0.942857	0.00480466	0.0302627
7957140	LGR5	8549	-1	0	0
8038278	LHB	3972	-1	0	0
7907849	LHX4	89884	-0.942857	0.00480466	0.0302627
8072314	LIF	3976	-0.942857	0.00480466	0.0302627
8039236	LILRA5	353514	0.942857	0.00480466	0.0302627
8064168	LIME1	54923	-0.942857	0.00480466	0.0302627
8044258	LIMS1	3987	0.942857	0.00480466	0.0302627
8044333	LIMS3	96626	0.942857	0.00480466	0.0302627
8054519	LIMS3	96626	0.942857	0.00480466	0.0302627
7947221	LIN7C	55327	1	0	0
7985752	LINC00052	145978	-1	0	0
8070315	LINC00114	400866	-0.942857	0.00480466	0.0302627
8068057	LINC00161	118421	-1	0	0
8139873	LINC00174	285908	-0.942857	0.00480466	0.0302627
8064242	LINC00176	284739	-0.942857	0.00480466	0.0302627
8077499	LINC00312	29931	-0.942857	0.00480466	0.0302627
7904478	LINC00328	51152	-0.942857	0.00480466	0.0302627
8021995	LINC00470	56651	-1	0	0
8163666	LINC00474	58483	-0.942857	0.00480466	0.0302627
8068350	LINC00650	400863	-0.942857	0.00480466	0.0302627
8065363	LINC00656	200261	-0.942857	0.00480466	0.0302627
8026496	LINC00661	126536	-0.942857	0.00480466	0.0302627
8005043	LINC00670	284034	-0.942857	0.00480466	0.0302627
8071355	LINC00896	150197	-0.942857	0.00480466	0.0302627
8076819	LINC00898	400932	-0.942857	0.00480466	0.0302627
8126240	LINC00951	401260	-0.942857	0.00480466	0.0302627
7911796	LINC00982	440556	-0.942857	0.00480466	0.0302627
8088548	LINC00994	100287879	-1	0	0
8135931	LINC01000	402483	-0.942857	0.00480466	0.0302627
8031992	LINC01000	402483	-0.942857	0.00480466	0.0302627
7945344	LINC01000	402483	-0.942857	0.00480466	0.0302627
8032478	LINGO3	645191	-1	0	0
8113278	LIX1	167410	-0.942857	0.00480466	0.0302627
8023561	LMAN1	3998	0.942857	0.00480466	0.0302627
8144089	LMBR1	64327	1	0	0
8127425	LMBRD1	55788	1	0	0
8111533	LMBRD2	92255	0.942857	0.00480466	0.0302627
7902810	LMO4	8543	0.942857	0.00480466	0.0302627
8088739	LMOD3	56203	-0.942857	0.00480466	0.0302627
8038093	LMTK3	114783	-0.942857	0.00480466	0.0302627
8107066	LNPEP	4012	0.942857	0.00480466	0.0302627
8085429	LOC100128644	100128644	-0.942857	0.00480466	0.0302627
7907090	LOC100128751	100128751	-0.942857	0.00480466	0.0302627
8076815	LOC100128818	100128818	-1	0	0
8116722	LOC100129033	100129033	-0.942857	0.00480466	0.0302627
8074307	LOC100129113	100129113	-0.942857	0.00480466	0.0302627
8041640	LOC100129726	100129726	0.942857	0.00480466	0.0302627
8063524	LOC100130156	100130156	-1	0	0
7919301	LOC100130236	100130236	-1	0	0
7998265	LOC100130285	100130285	-1	0	0
7952451	LOC100130428	100130428	0.942857	0.00480466	0.0302627
8036936	LOC100130713	100130713	-0.942857	0.00480466	0.0302627
7981190	LOC100130815	100130815	-0.942857	0.00480466	0.0302627
8010978	LOC100130876	100130876	-0.942857	0.00480466	0.0302627
7949568	LOC100131232	100131232	-0.942857	0.00480466	0.0302627
7991047	LOC100131860	100131860	-0.942857	0.00480466	0.0302627
7898407	LOC100132147	100132147	-1	0	0
7912802	LOC100132147	100132147	-0.942857	0.00480466	0.0302627
8119915	LOC100132354	100132354	-0.942857	0.00480466	0.0302627
8071051	LOC100233156	100233156	-0.942857	0.00480466	0.0302627
8062404	LOC100287792	100287792	-0.942857	0.00480466	0.0302627
7972018	LOC100288208	100288208	-0.942857	0.00480466	0.0302627
8088636	LOC100508226	100508226	-1	0	0
7925031	LOC149373	149373	-0.942857	0.00480466	0.0302627
8105132	LOC153684	153684	1	0	0
7973080	LOC254028	254028	-0.942857	0.00480466	0.0302627
8063793	LOC284757	284757	-0.942857	0.00480466	0.0302627
8065339	LOC284788	284788	-0.942857	0.00480466	0.0302627
8162191	LOC392364	392364	-1	0	0
8050227	LOC400943	400943	-0.942857	0.00480466	0.0302627
7981777	LOC400968	400968	-0.942857	0.00480466	0.0302627
7985690	LOC440300	440300	-0.942857	0.00480466	0.0302627
8009430	LOC440461	440461	-0.942857	0.00480466	0.0302627
7919578	LOC440570	440570	-1	0	0
7919580	LOC440570	440570	-0.942857	0.00480466	0.0302627
7919596	LOC440570	440570	-0.942857	0.00480466	0.0302627
7906988	LOC440700	440700	-0.942857	0.00480466	0.0302627
8055143	LOC440905	440905	-0.942857	0.00480466	0.0302627
8131965	LOC441204	441204	-0.942857	0.00480466	0.0302627
8161353	LOC554249	554249	-0.942857	0.00480466	0.0302627
8155393	LOC554249	554249	-0.942857	0.00480466	0.0302627
8161451	LOC554249	554249	-0.942857	0.00480466	0.0302627
8155550	LOC554249	554249	-0.942857	0.00480466	0.0302627
8155490	LOC554249	554249	-0.942857	0.00480466	0.0302627
8112998	LOC645261	645261	-0.942857	0.00480466	0.0302627
8059902	LOC93463	93463	-0.942857	0.00480466	0.0302627
8053231	LOXL3	84695	-1	0	0
7960637	LPAR5	57121	-0.942857	0.00480466	0.0302627
7971565	LPAR6	10161	1	0	0
7960730	LPCAT3	10162	0.942857	0.00480466	0.0302627
8025877	LPPR2	64748	-0.942857	0.00480466	0.0302627
8032094	LPPR3	79948	-0.942857	0.00480466	0.0302627
7948332	LPXN	9404	0.942857	0.00480466	0.0302627
7968976	LRCH1	23143	0.942857	0.00480466	0.0302627
8122717	LRP11	84918	-0.942857	0.00480466	0.0302627
8103986	LRP2BP	55805	-0.942857	0.00480466	0.0302627
8075052	LRP5L	91355	-0.942857	0.00480466	0.0302627
7961339	LRP6	4040	-0.942857	0.00480466	0.0302627
8051882	LRPPRC	10128	1	0	0
8092839	LRRC15	131578	-1	0	0
7973468	LRRC16B	90668	-0.942857	0.00480466	0.0302627
7934145	LRRC20	55222	-0.942857	0.00480466	0.0302627
7986394	LRRC28	123355	1	0	0
7996546	LRRC36	55282	-1	0	0
8006836	LRRC37A11P	342666	-1	0	0
8017688	LRRC37A3	374819	1	0	0
8006336	LRRC37B	114659	0.942857	0.00480466	0.0302627
8006170	LRRC37BP1	147172	0.942857	0.00480466	0.0302627
7916910	LRRC40	55631	0.942857	0.00480466	0.0302627
7947553	LRRC4C	57689	-0.942857	0.00480466	0.0302627
8089830	LRRC58	116064	0.942857	0.00480466	0.0302627
7902883	LRRC8D	55144	0.942857	0.00480466	0.0302627
8147079	LRRCC1	85444	0.942857	0.00480466	0.0302627
8049538	LRRFIP1	9208	-0.942857	0.00480466	0.0302627
7957433	LRRIQ1	84125	-0.942857	0.00480466	0.0302627
8088174	LRTM1	57408	-0.942857	0.00480466	0.0302627
8109585	LSM11	134353	-0.942857	0.00480466	0.0302627
8078008	LSM3	27258	0.942857	0.00480466	0.0302627
8069711	LTN1	26046	0.942857	0.00480466	0.0302627
7998174	LUC7L	55692	0.942857	0.00480466	0.0302627
8154381	LURAP1L	286343	-1	0	0
8143132	LUZP6	767558	0.942857	0.00480466	0.0302627
8153359	LY6D	8581	-0.942857	0.00480466	0.0302627
8125007	LY6G5C	80741	-0.942857	0.00480466	0.0302627
8178554	LY6G5C	80741	-0.942857	0.00480466	0.0302627
8178586	LY6G6C	80740	-0.942857	0.00480466	0.0302627
8179814	LY6G6C	80740	-0.942857	0.00480466	0.0302627
8125042	LY6G6C	80740	-0.942857	0.00480466	0.0302627
8034608	LYL1	4066	-1	0	0
8045664	LYPD6B	130576	-0.942857	0.00480466	0.0302627
8150830	LYPLA1	10434	1	0	0
7909801	LYPLAL1	127018	0.942857	0.00480466	0.0302627
7999752	LYRM2	57226	1	0	0
7954460	LYRM5	144363	0.942857	0.00480466	0.0302627
8107859	LYRM7	90624	0.942857	0.00480466	0.0302627
7919923	LYSMD1	388695	-0.942857	0.00480466	0.0302627
8113064	LYSMD3	116068	0.942857	0.00480466	0.0302627
7925257	LYST	1130	0.942857	0.00480466	0.0302627
7946579	LYVE1	10894	-0.942857	0.00480466	0.0302627
7932864	LYZL2	119180	-0.942857	0.00480466	0.0302627
8086555	LZTFL1	54585	0.942857	0.00480466	0.0302627
8064591	LZTS3	9762	-0.942857	0.00480466	0.0302627
8166613	MAGEB3	4114	-0.942857	0.00480466	0.0302627
8054479	MALL	7851	-0.942857	0.00480466	0.0302627
8021418	MALT1	10892	1	0	0
8159448	MAMDC4	158056	-1	0	0
7951133	MAML2	84441	1	0	0
8129254	MAN1A1	4121	0.942857	0.00480466	0.0302627
8107234	MAN2A1	4124	1	0	0
8121144	MANEA	79694	0.942857	0.00480466	0.0302627
8172204	MAOB	4129	-0.942857	0.00480466	0.0302627
7959023	MAP1LC3B2	643246	0.942857	0.00480466	0.0302627
8005029	MAP2K4	6416	1	0	0
8171653	MAP3K15	389840	-0.942857	0.00480466	0.0302627
8054997	MAP3K2	10746	1	0	0
8123274	MAP3K4	4216	0.942857	0.00480466	0.0302627
8129804	MAP3K5	4217	0.942857	0.00480466	0.0302627
8128260	MAP3K7	6885	1	0	0
8076978	MAPK11	5600	-0.942857	0.00480466	0.0302627
8148674	MAPK15	225689	-0.942857	0.00480466	0.0302627
8021199	MAPK4	5596	-0.942857	0.00480466	0.0302627
7927389	MAPK8	5599	0.942857	0.00480466	0.0302627
8116402	MAPK9	5601	0.942857	0.00480466	0.0302627
7958800	MAPKAPK5	8550	1	0	0
7982985	MAPKBP1	23005	-0.942857	0.00480466	0.0302627
8007828	MAPT	4137	-0.942857	0.00480466	0.0302627
8111127	MARCH11	441061	-0.942857	0.00480466	0.0302627
8104463	MARCH6	10299	0.942857	0.00480466	0.0302627
8045919	MARCH7	64844	1	0	0
7933228	MARCH8	220972	0.942857	0.00480466	0.0302627
7997158	MARVELD3	91862	-0.942857	0.00480466	0.0302627
8092661	MASP1	5648	-0.942857	0.00480466	0.0302627
7926821	MASTL	84930	0.942857	0.00480466	0.0302627
8043187	MAT2A	4144	0.942857	0.00480466	0.0302627
8108403	MATR3	9782	0.942857	0.00480466	0.0302627
7979671	MAX	4149	1	0	0
8127534	MB21D1	115004	0.942857	0.00480466	0.0302627
8083429	MBNL1	4154	0.942857	0.00480466	0.0302627
7969677	MBNL2	10150	1	0	0
8175177	MBNL3	55796	1	0	0
8023593	MC4R	4160	-0.942857	0.00480466	0.0302627
7926259	MCM10	55388	-0.942857	0.00480466	0.0302627
8082350	MCM2	4171	-0.942857	0.00480466	0.0302627
8069332	MCM3AP-AS1	114044	-0.942857	0.00480466	0.0302627
8060813	MCM8	84515	0.942857	0.00480466	0.0302627
8129218	MCM9	254394	0.942857	0.00480466	0.0302627
7936706	MCMBP	79892	0.942857	0.00480466	0.0302627
7986293	MCTP2	55784	0.942857	0.00480466	0.0302627
7928318	MCU	90550	0.942857	0.00480466	0.0302627
8124008	MCUR1	63933	1	0	0
8042259	MDH1	4190	0.942857	0.00480466	0.0302627
7939665	MDK	4192	-0.942857	0.00480466	0.0302627
8021208	ME2	4200	0.942857	0.00480466	0.0302627
7914996	MEAF6	64769	0.942857	0.00480466	0.0302627
8091972	MECOM	2122	-0.942857	0.00480466	0.0302627
8014841	MED1	5469	0.942857	0.00480466	0.0302627
8017312	MED13	9969	0.942857	0.00480466	0.0302627
8172119	MED14	9282	0.942857	0.00480466	0.0302627
8129522	MED23	9439	0.942857	0.00480466	0.0302627
8094271	MED28	80306	0.942857	0.00480466	0.0302627
8028645	MED29	55588	0.942857	0.00480466	0.0302627
8148022	MED30	90390	0.942857	0.00480466	0.0302627
7979931	MED6	10001	1	0	0
7915516	MED8	112950	0.942857	0.00480466	0.0302627
8113039	MEF2C	4208	0.942857	0.00480466	0.0302627
7976795	MEG3	55384	-0.942857	0.00480466	0.0302627
7998615	MEIOB	254528	-0.942857	0.00480466	0.0302627
8138353	MEOX2	4223	-0.942857	0.00480466	0.0302627
8120088	MEP1A	4224	-0.942857	0.00480466	0.0302627
8096556	METAP1	23173	0.942857	0.00480466	0.0302627
7957633	METAP2	10988	1	0	0
7936891	METTL10	399818	1	0	0
8097066	METTL14	57721	0.942857	0.00480466	0.0302627
8091656	METTL15	196074	1	0	0
7973116	METTL17	64745	1	0	0
7972665	METTL21C	196541	-0.942857	0.00480466	0.0302627
7977749	METTL3	56339	0.942857	0.00480466	0.0302627
8022009	METTL4	64863	0.942857	0.00480466	0.0302627
7955441	METTL7A	25840	0.942857	0.00480466	0.0302627
7956009	METTL7B	196410	-1	0	0
7993833	METTL9	51108	0.942857	0.00480466	0.0302627
7960919	MFAP5	8076	-1	0	0
8083656	MFSD1	64747	0.942857	0.00480466	0.0302627
8010092	MFSD11	79157	1	0	0
7909127	MFSD4	148808	-0.942857	0.00480466	0.0302627
8102730	MFSD8	256471	1	0	0
7982957	MGA	23269	0.942857	0.00480466	0.0302627
8102831	MGARP	84709	-1	0	0
8054135	MGAT4A	11320	1	0	0
8103853	MGC45800	90768	-0.942857	0.00480466	0.0302627
8082244	MGC72080	389538	-1	0	0
8082248	MGC72080	389538	-1	0	0
8138151	MGC72080	389538	-0.942857	0.00480466	0.0302627
8156319	MGC72080	389538	-0.942857	0.00480466	0.0302627
7945873	MGC72080	389538	-0.942857	0.00480466	0.0302627
8045887	MGC72080	389538	-0.942857	0.00480466	0.0302627
7971241	MGC72080	389538	-0.942857	0.00480466	0.0302627
7968787	MGC72080	389538	-0.942857	0.00480466	0.0302627
8042574	MGC72080	389538	-0.942857	0.00480466	0.0302627
8138145	MGC72080	389538	-0.942857	0.00480466	0.0302627
8090433	MGLL	11343	-0.942857	0.00480466	0.0302627
7974080	MIA2	117153	-0.942857	0.00480466	0.0302627
7909898	MIA3	375056	0.942857	0.00480466	0.0302627
7934255	MICU1	10367	0.942857	0.00480466	0.0302627
8112182	MIER3	166968	1	0	0
8131479	MIOS	54468	0.942857	0.00480466	0.0302627
7970577	MIPEP	4285	-0.942857	0.00480466	0.0302627
7952315	MIR100	406892	-0.942857	0.00480466	0.0302627
8060734	MIR103A2	406896	-0.942857	0.00480466	0.0302627
8067946	MIR125B2	406912	-0.942857	0.00480466	0.0302627
8120208	MIR133B	442890	-0.942857	0.00480466	0.0302627
8049682	MIR149	406941	-0.942857	0.00480466	0.0302627
8016400	MIR152	406943	-0.942857	0.00480466	0.0302627
7949273	MIR192	406967	-0.942857	0.00480466	0.0302627
8094340	MIR218-1	407000	-0.942857	0.00480466	0.0302627
8160439	MIR31	407035	-1	0	0
8163107	MIR32	407036	0.942857	0.00480466	0.0302627
8037640	MIR330	442902	-0.942857	0.00480466	0.0302627
8137707	MIR339	442907	-0.942857	0.00480466	0.0302627
7912250	MIR34A	407040	-1	0	0
7976854	MIR412	574433	-1	0	0
8087250	MIR425	494337	-0.942857	0.00480466	0.0302627
7976840	MIR487A	619555	-0.985611	0.000309085	0.0080514
7952313	MIRLET7A2	406882	-0.942857	0.00480466	0.0302627
8087881	MIRLET7G	406890	1	0	0
8054930	MKI67IP	84365	0.942857	0.00480466	0.0302627
7915846	MKNK1	8569	0.942857	0.00480466	0.0302627
8154285	MLANA	2315	-0.942857	0.00480466	0.0302627
8078544	MLH1	4292	1	0	0
7926565	MLLT10	8028	0.942857	0.00480466	0.0302627
8160332	MLLT3	4300	0.942857	0.00480466	0.0302627
8007290	MLX	6945	0.942857	0.00480466	0.0302627
8016832	MMD	23531	0.942857	0.00480466	0.0302627
7963946	MMP19	4327	-0.942857	0.00480466	0.0302627
7951235	MMP27	64066	-0.942857	0.00480466	0.0302627
7951217	MMP7	4316	-0.942857	0.00480466	0.0302627
8096415	MMRN1	22915	0.942857	0.00480466	0.0302627
8075126	MN1	4330	-0.942857	0.00480466	0.0302627
7906377	MNDA	4332	0.942857	0.00480466	0.0302627
8011262	MNT	4335	-0.942857	0.00480466	0.0302627
8053064	MOB1A	55233	1	0	0
8047228	MOB4	25843	0.942857	0.00480466	0.0302627
8117748	MOG	4340	-0.942857	0.00480466	0.0302627
8141676	MOGAT3	346606	-0.942857	0.00480466	0.0302627
8101322	MOP-1	643616	0.942857	0.00480466	0.0302627
7985226	MORF4L1	10933	1	0	0
8174253	MORF4L2	9643	1	0	0
7935510	MORN4	118812	-0.942857	0.00480466	0.0302627
8130732	MPC1	51660	1	0	0
7922095	MPC2	25874	0.942857	0.00480466	0.0302627
7991742	MPG	4350	-0.942857	0.00480466	0.0302627
8176174	MPP1	4354	0.942857	0.00480466	0.0302627
8015846	MPP3	4356	-0.942857	0.00480466	0.0302627
7975203	MPP5	64398	0.942857	0.00480466	0.0302627
8131927	MPP6	51678	0.942857	0.00480466	0.0302627
7932765	MPP7	143098	0.942857	0.00480466	0.0302627
7926410	MRC1	4360	-0.942857	0.00480466	0.0302627
7926451	MRC1	4360	-0.942857	0.00480466	0.0302627
7951046	MRE11A	4361	1	0	0
8099235	MRFAP1L1	114932	0.942857	0.00480466	0.0302627
7950005	MRGPRF	116535	-0.942857	0.00480466	0.0302627
7947096	MRGPRX2	117194	-1	0	0
8023361	MRO	83876	-0.942857	0.00480466	0.0302627
8111821	MROH2B	133558	-0.942857	0.00480466	0.0302627
8148512	MROH5	389690	-0.942857	0.00480466	0.0302627
7907232	MROH9	80133	-0.942857	0.00480466	0.0302627
8123148	MRPL18	29074	0.942857	0.00480466	0.0302627
7911559	MRPL20	55052	0.942857	0.00480466	0.0302627
8039939	MRPL20	55052	0.942857	0.00480466	0.0302627
8090678	MRPL3	11222	0.942857	0.00480466	0.0302627
8043278	MRPL35	51318	0.942857	0.00480466	0.0302627
7901601	MRPL37	51253	1	0	0
8071206	MRPL40	64976	1	0	0
8159687	MRPL41	64975	-1	0	0
7957540	MRPL42	28977	1	0	0
8048752	MRPL44	65080	1	0	0
8006762	MRPL45	84311	1	0	0
8162880	MRPL50	54534	0.942857	0.00480466	0.0302627
7960553	MRPL51	51258	0.942857	0.00480466	0.0302627
7920047	MRPL9	65005	0.942857	0.00480466	0.0302627
7985757	MRPS11	64963	0.942857	0.00480466	0.0302627
7922462	MRPS14	63931	1	0	0
8132922	MRPS17	51373	-0.942857	0.00480466	0.0302627
8126646	MRPS18A	55168	1	0	0
8117955	MRPS18B	28973	0.942857	0.00480466	0.0302627
8177824	MRPS18B	28973	0.942857	0.00480466	0.0302627
8179139	MRPS18B	28973	0.942857	0.00480466	0.0302627
8083011	MRPS22	56945	0.942857	0.00480466	0.0302627
8105181	MRPS30	10884	0.942857	0.00480466	0.0302627
8117194	MRS2	57380	1	0	0
7898549	MRTO4	51154	0.942857	0.00480466	0.0302627
7940333	MS4A15	219995	-1	0	0
7940279	MS4A5	64232	-1	0	0
7940259	MS4A7	58475	1	0	0
8106633	MSH3	4437	0.942857	0.00480466	0.0302627
8007023	MSL1	339287	0.942857	0.00480466	0.0302627
8149448	MSR1	4481	-0.942857	0.00480466	0.0302627
7956856	MSRB3	253827	-1	0	0
8093852	MSX1	4487	-0.942857	0.00480466	0.0302627
8060196	MTERFD2	130916	1	0	0
7989708	MTFMT	123263	0.942857	0.00480466	0.0302627
8155630	MTHFD1L	25902	-1	0	0
8161377	MTHFD1L	25902	-1	0	0
7949956	MTL5	9633	-1	0	0
7951112	MTMR2	8898	1	0	0
8104422	MTRR	4552	1	0	0
7997135	MTSS1L	92154	-0.942857	0.00480466	0.0302627
8002403	MTSS1L	92154	-0.942857	0.00480466	0.0302627
7920642	MUC1	4582	-0.942857	0.00480466	0.0302627
8135033	MUC12	10071	-0.942857	0.00480466	0.0302627
8135031	MUC12	10071	-0.942857	0.00480466	0.0302627
7954864	MUC19	283463	-0.942857	0.00480466	0.0302627
7937612	MUC5B	727897	-0.942857	0.00480466	0.0302627
8116012	MXD3	83463	-0.942857	0.00480466	0.0302627
8171172	MXRA5	25878	-0.942857	0.00480466	0.0302627
8051422	MYADML	151325	-0.942857	0.00480466	0.0302627
8151101	MYBL1	4603	1	0	0
7972069	MYCBP2	23077	0.942857	0.00480466	0.0302627
8078729	MYD88	4615	0.942857	0.00480466	0.0302627
8134564	MYH16	84176	-0.942857	0.00480466	0.0302627
8012787	MYH3	4621	-0.942857	0.00480466	0.0302627
8019930	MYL12B	103910	0.942857	0.00480466	0.0302627
7966379	MYL2	4633	-0.942857	0.00480466	0.0302627
8005048	MYOCD	93649	-1	0	0
8022045	MYOM1	8736	-1	0	0
8097086	MYOZ2	51778	-1	0	0
7957092	MYRFL	196446	-0.942857	0.00480466	0.0302627
8045146	MZT2B	80097	-0.942857	0.00480466	0.0302627
7970907	N4BP2L2	10443	1	0	0
7915594	NA	NA	1	0	0
7931027	NA	NA	-1	0	0
7947551	NA	NA	-1	0	0
7948303	NA	NA	-1	0	0
7965675	NA	NA	-1	0	0
8010086	NA	NA	1	0	0
8014167	NA	NA	-1	0	0
8082605	NA	NA	-1	0	0
8099091	NA	NA	-1	0	0
8117628	NA	NA	-1	0	0
8123726	NA	NA	-1	0	0
8128667	NA	NA	-1	0	0
8168456	NA	NA	-1	0	0
7921431	NA	NA	-1	0	0
7958273	NA	NA	1	0	0
8003800	NA	NA	-1	0	0
8005655	NA	NA	-1	0	0
8022245	NA	NA	-1	0	0
8027437	NA	NA	-1	0	0
8042219	NA	NA	-1	0	0
8104131	NA	NA	-1	0	0
8128714	NA	NA	-1	0	0
8138155	NA	NA	-1	0	0
8144993	NA	NA	-1	0	0
8165295	NA	NA	-1	0	0
8045695	NA	NA	-1	0	0
8086876	NA	NA	-1	0	0
7973032	NA	NA	-1	0	0
7915200	NA	NA	-1	0	0
8141896	NA	NA	-1	0	0
8062569	NA	NA	-1	0	0
7903889	NA	NA	-1	0	0
8131612	NA	NA	-1	0	0
8029726	NA	NA	-1	0	0
8054802	NA	NA	-1	0	0
7971998	NA	NA	-1	0	0
8146955	NA	NA	-1	0	0
7899849	NA	NA	-1	0	0
8137781	NA	NA	-1	0	0
7971690	NA	NA	-1	0	0
7974914	NA	NA	-1	0	0
8056361	NA	NA	-1	0	0
7991104	NA	NA	-1	0	0
7991169	NA	NA	-1	0	0
8148461	NA	NA	-1	0	0
8079561	NA	NA	-1	0	0
7909811	NA	NA	-1	0	0
8068399	NA	NA	-1	0	0
8019517	NA	NA	-1	0	0
8137044	NA	NA	-1	0	0
8143657	NA	NA	-1	0	0
7969482	NA	NA	-1	0	0
7971163	NA	NA	-1	0	0
7906465	NA	NA	-1	0	0
7932209	NA	NA	-1	0	0
8144717	NA	NA	-1	0	0
8109486	NA	NA	-1	0	0
8156579	NA	NA	-1	0	0
8173358	NA	NA	-1	0	0
7925902	NA	NA	-1	0	0
7979129	NA	NA	-1	0	0
8098163	NA	NA	-1	0	0
8045088	NA	NA	-1	0	0
8070930	NA	NA	-1	0	0
8083142	NA	NA	-1	0	0
7981775	NA	NA	-1	0	0
8163326	NA	NA	-1	0	0
8080894	NA	NA	-1	0	0
8002262	NA	NA	-1	0	0
7932211	NA	NA	-1	0	0
7939986	NA	NA	-1	0	0
7981773	NA	NA	-1	0	0
8061916	NA	NA	-1	0	0
8151707	NA	NA	-1	0	0
8112582	NA	NA	-1	0	0
7952733	NA	NA	1	0	0
8050425	NA	NA	-1	0	0
8144953	NA	NA	1	0	0
7907568	NA	NA	-1	0	0
8058518	NA	NA	-1	0	0
8035801	NA	NA	-1	0	0
7926871	NA	NA	-1	0	0
7966343	NA	NA	1	0	0
[truncated: 2,556 more rows]
